# Supplementary material for: Molecular Patterns Based on Immunogenomic Signatures Stratify the Prognosis of Colon Cancer
Source: Front Bioeng Biotechnol. 2022 Feb 14;10:820092. doi: 10.3389/fbioe.2022.820092 (PMC8884696; doi:10.3389/fbioe.2022.820092)
Supplement: Supplementary file 1 [file Table2.xlsx]

## Sheet: Supplementary  table 2
Sample	cluster	Immune subtype
TCGA.DM.A288.01A	C1	Immunity L
TCGA.QL.A97D.01A	C2	Immunity H
TCGA.CM.6164.01A	C1	Immunity L
TCGA.G4.6299.01A	C2	Immunity H
TCGA.F4.6463.01A	C1	Immunity L
TCGA.AZ.4615.01A	C2	Immunity H
TCGA.AA.3549.01A	C2	Immunity H
TCGA.CM.4752.01A	C2	Immunity H
TCGA.DM.A1D9.01A	C1	Immunity L
TCGA.AA.3688.01A	C1	Immunity L
TCGA.AA.3854.01A	C1	Immunity L
TCGA.A6.3809.01A	C2	Immunity H
TCGA.CM.6165.01A	C2	Immunity H
TCGA.CM.4751.01A	C2	Immunity H
TCGA.A6.5659.01A	C1	Immunity L
TCGA.AA.3494.01A	C1	Immunity L
TCGA.CM.4750.01A	C1	Immunity L
TCGA.AZ.4682.01B	C1	Immunity L
TCGA.G4.6625.01A	C2	Immunity H
TCGA.DM.A0XF.01A	C1	Immunity L
TCGA.AA.3949.01A	C2	Immunity H
TCGA.AA.3848.01A	C1	Immunity L
TCGA.CA.6715.01A	C1	Immunity L
TCGA.AA.3818.01A	C1	Immunity L
TCGA.AA.3710.01A	C2	Immunity H
TCGA.AA.3950.01A	C2	Immunity H
TCGA.AA.A00N.01A	C2	Immunity H
TCGA.A6.6138.01A	C2	Immunity H
TCGA.DM.A28E.01A	C1	Immunity L
TCGA.D5.6538.01A	C1	Immunity L
TCGA.AA.A00K.01A	C1	Immunity L
TCGA.AA.3715.01A	C2	Immunity H
TCGA.AA.3506.01A	C2	Immunity H
TCGA.AU.3779.01A	C2	Immunity H
TCGA.CK.5916.01A	C2	Immunity H
TCGA.QG.A5Z1.01A	C1	Immunity L
TCGA.A6.2685.01A	C2	Immunity H
TCGA.AA.A00W.01A	C1	Immunity L
TCGA.CK.5914.01A	C1	Immunity L
TCGA.A6.2686.01A	C2	Immunity H
TCGA.CA.5255.01A	C1	Immunity L
TCGA.A6.A5ZU.01A	C2	Immunity H
TCGA.NH.A50V.01A	C2	Immunity H
TCGA.QG.A5YX.01A	C1	Immunity L
TCGA.A6.2677.01A	C1	Immunity L
TCGA.CA.6717.01A	C2	Immunity H
TCGA.A6.6649.01A	C2	Immunity H
TCGA.NH.A6GC.01A	C1	Immunity L
TCGA.AA.3562.01A	C1	Immunity L
TCGA.A6.4105.01A	C2	Immunity H
TCGA.A6.6141.01A	C2	Immunity H
TCGA.AA.A00R.01A	C2	Immunity H
TCGA.AZ.4684.01A	C2	Immunity H
TCGA.CK.6747.01A	C1	Immunity L
TCGA.AU.6004.01A	C2	Immunity H
TCGA.A6.2672.01B	C2	Immunity H
TCGA.QG.A5Z2.01A	C2	Immunity H
TCGA.A6.6780.01A	C2	Immunity H
TCGA.F4.6459.01A	C1	Immunity L
TCGA.AA.3970.01A	C2	Immunity H
TCGA.NH.A8F7.01A	C1	Immunity L
TCGA.G4.6321.01A	C2	Immunity H
TCGA.AA.3524.01A	C1	Immunity L
TCGA.DM.A1D0.01A	C1	Immunity L
TCGA.G4.6307.01A	C1	Immunity L
TCGA.DM.A1HB.01A	C1	Immunity L
TCGA.AA.3697.01A	C2	Immunity H
TCGA.CM.6679.01A	C2	Immunity H
TCGA.A6.2684.01C	C2	Immunity H
TCGA.AZ.4323.01A	C2	Immunity H
TCGA.AA.3971.01A	C2	Immunity H
TCGA.AA.3989.01A	C2	Immunity H
TCGA.AA.A00D.01A	C2	Immunity H
TCGA.AD.6548.01A	C2	Immunity H
TCGA.A6.2674.01A	C2	Immunity H
TCGA.AZ.4614.01A	C1	Immunity L
TCGA.A6.5664.01A	C2	Immunity H
TCGA.AZ.4315.01A	C2	Immunity H
TCGA.F4.6806.01A	C1	Immunity L
TCGA.AA.3510.01A	C2	Immunity H
TCGA.AY.A71X.01A	C1	Immunity L
TCGA.AA.3488.01A	C1	Immunity L
TCGA.DM.A28F.01A	C1	Immunity L
TCGA.G4.6293.01A	C2	Immunity H
TCGA.5M.AAT4.01A	C1	Immunity L
TCGA.A6.5657.01A	C2	Immunity H
TCGA.AA.3941.01A	C1	Immunity L
TCGA.DM.A28K.01A	C1	Immunity L
TCGA.CM.5344.01A	C1	Immunity L
TCGA.AA.3517.01A	C2	Immunity H
TCGA.G4.6309.01A	C1	Immunity L
TCGA.AY.6386.01A	C2	Immunity H
TCGA.AA.3678.01A	C2	Immunity H
TCGA.AA.A01X.01A	C1	Immunity L
TCGA.AA.3821.01A	C2	Immunity H
TCGA.CM.6677.01A	C1	Immunity L
TCGA.CM.5861.01A	C1	Immunity L
TCGA.D5.6923.01A	C1	Immunity L
TCGA.F4.6703.01A	C2	Immunity H
TCGA.AZ.6605.01A	C2	Immunity H
TCGA.A6.2677.01B	C1	Immunity L
TCGA.NH.A6GB.01A	C2	Immunity H
TCGA.CM.5349.01A	C2	Immunity H
TCGA.NH.A50U.01A	C1	Immunity L
TCGA.AA.3530.01A	C1	Immunity L
TCGA.G4.6627.01A	C2	Immunity H
TCGA.DM.A28G.01A	C1	Immunity L
TCGA.D5.6537.01A	C1	Immunity L
TCGA.D5.5539.01A	C2	Immunity H
TCGA.CM.6163.01A	C2	Immunity H
TCGA.CM.4744.01A	C2	Immunity H
TCGA.AA.A004.01A	C2	Immunity H
TCGA.A6.3808.01A	C2	Immunity H
TCGA.AA.A010.01A	C1	Immunity L
TCGA.AA.A02J.01A	C1	Immunity L
TCGA.AA.3837.01A	C1	Immunity L
TCGA.CK.4947.01B	C2	Immunity H
TCGA.CA.5256.01A	C1	Immunity L
TCGA.CM.6167.01A	C2	Immunity H
TCGA.4N.A93T.01A	C1	Immunity L
TCGA.CA.5797.01A	C1	Immunity L
TCGA.CM.6166.01A	C1	Immunity L
TCGA.CK.4951.01A	C2	Immunity H
TCGA.CA.6719.01A	C2	Immunity H
TCGA.AA.A02R.01A	C2	Immunity H
TCGA.AA.A02O.01A	C1	Immunity L
TCGA.A6.5666.01A	C1	Immunity L
TCGA.AY.5543.01A	C2	Immunity H
TCGA.F4.6704.01A	C2	Immunity H
TCGA.AA.3856.01A	C2	Immunity H
TCGA.AA.A00Q.01A	C1	Immunity L
TCGA.AA.A00F.01A	C1	Immunity L
TCGA.D5.6920.01A	C2	Immunity H
TCGA.AA.3815.01A	C2	Immunity H
TCGA.D5.5538.01A	C2	Immunity H
TCGA.AA.3867.01A	C1	Immunity L
TCGA.A6.6782.01A	C2	Immunity H
TCGA.A6.6654.01A	C2	Immunity H
TCGA.AA.A01D.01A	C2	Immunity H
TCGA.G4.6311.01A	C2	Immunity H
TCGA.A6.3807.01A	C2	Immunity H
TCGA.AZ.5403.01A	C1	Immunity L
TCGA.AD.6888.01A	C1	Immunity L
TCGA.G4.6628.01A	C2	Immunity H
TCGA.DM.A1D6.01A	C1	Immunity L
TCGA.CM.5341.01A	C2	Immunity H
TCGA.AA.3862.01A	C2	Immunity H
TCGA.AA.3939.01A	C2	Immunity H
TCGA.AA.3514.01A	C1	Immunity L
TCGA.AA.3660.01A	C1	Immunity L
TCGA.AA.3833.01A	C2	Immunity H
TCGA.AA.A01P.01A	C2	Immunity H
TCGA.AA.A00Z.01A	C1	Immunity L
TCGA.CM.5863.01A	C2	Immunity H
TCGA.AZ.6598.01A	C2	Immunity H
TCGA.AA.3679.01A	C1	Immunity L
TCGA.G4.6304.01A	C1	Immunity L
TCGA.DM.A285.01A	C1	Immunity L
TCGA.G4.6294.01A	C1	Immunity L
TCGA.A6.4107.01A	C2	Immunity H
TCGA.DM.A1D4.01A	C1	Immunity L
TCGA.CA.6716.01A	C1	Immunity L
TCGA.CK.4952.01A	C1	Immunity L
TCGA.AA.A01V.01A	C1	Immunity L
TCGA.AA.3844.01A	C1	Immunity L
TCGA.D5.6541.01A	C2	Immunity H
TCGA.AA.A01G.01A	C1	Immunity L
TCGA.AA.3870.01A	C2	Immunity H
TCGA.D5.6532.01A	C1	Immunity L
TCGA.CM.6169.01A	C2	Immunity H
TCGA.D5.5541.01A	C2	Immunity H
TCGA.DM.A1DB.01A	C1	Immunity L
TCGA.AA.A00A.01A	C2	Immunity H
TCGA.D5.6530.01A	C2	Immunity H
TCGA.A6.2684.01A	C2	Immunity H
TCGA.AA.3855.01A	C2	Immunity H
TCGA.CM.5868.01A	C1	Immunity L
TCGA.AA.3519.01A	C1	Immunity L
TCGA.AA.3526.01A	C2	Immunity H
TCGA.DM.A28M.01A	C1	Immunity L
TCGA.D5.6926.01A	C2	Immunity H
TCGA.AA.3534.01A	C1	Immunity L
TCGA.G4.6317.01A	C1	Immunity L
TCGA.AA.A03J.01A	C2	Immunity H
TCGA.CM.6680.01A	C2	Immunity H
TCGA.AA.A01K.01A	C1	Immunity L
TCGA.D5.6536.01A	C2	Immunity H
TCGA.AD.A5EK.01A	C1	Immunity L
TCGA.AA.3663.01A	C2	Immunity H
TCGA.AZ.6607.01A	C2	Immunity H
TCGA.AA.3520.01A	C2	Immunity H
TCGA.AA.3543.01A	C2	Immunity H
TCGA.AZ.5407.01A	C1	Immunity L
TCGA.G4.6314.01A	C1	Immunity L
TCGA.CM.5348.01A	C2	Immunity H
TCGA.CK.6751.01A	C1	Immunity L
TCGA.D5.6929.01A	C2	Immunity H
TCGA.AA.3675.01A	C1	Immunity L
TCGA.A6.2681.01A	C2	Immunity H
TCGA.AA.3869.01A	C2	Immunity H
TCGA.DM.A282.01A	C1	Immunity L
TCGA.D5.7000.01A	C2	Immunity H
TCGA.AM.5821.01A	C2	Immunity H
TCGA.AA.A01S.01A	C1	Immunity L
TCGA.NH.A8F8.01A	C1	Immunity L
TCGA.AA.3966.01A	C2	Immunity H
TCGA.AA.3516.01A	C2	Immunity H
TCGA.A6.2676.01A	C2	Immunity H
TCGA.AA.3846.01A	C2	Immunity H
TCGA.AA.3544.01A	C2	Immunity H
TCGA.AA.3956.01A	C1	Immunity L
TCGA.AA.3532.01A	C2	Immunity H
TCGA.AA.3955.01A	C1	Immunity L
TCGA.CK.5912.01A	C1	Immunity L
TCGA.AD.6895.01A	C2	Immunity H
TCGA.AA.3556.01A	C2	Immunity H
TCGA.CM.6678.01A	C1	Immunity L
TCGA.AA.3851.01A	C2	Immunity H
TCGA.CM.5860.01A	C2	Immunity H
TCGA.A6.5661.01A	C2	Immunity H
TCGA.AA.A02F.01A	C1	Immunity L
TCGA.AA.3861.01A	C2	Immunity H
TCGA.DM.A1DA.01A	C1	Immunity L
TCGA.CM.6162.01A	C2	Immunity H
TCGA.AA.3522.01A	C2	Immunity H
TCGA.AA.A00U.01A	C1	Immunity L
TCGA.F4.6807.01A	C2	Immunity H
TCGA.AA.3930.01A	C2	Immunity H
TCGA.AZ.6599.01A	C1	Immunity L
TCGA.AA.3947.01A	C2	Immunity H
TCGA.AA.3841.01A	C2	Immunity H
TCGA.CM.6171.01A	C2	Immunity H
TCGA.CM.4743.01A	C2	Immunity H
TCGA.NH.A6GA.01A	C1	Immunity L
TCGA.A6.2675.01A	C2	Immunity H
TCGA.G4.6297.01A	C2	Immunity H
TCGA.A6.5656.01B	C2	Immunity H
TCGA.DM.A0X9.01A	C1	Immunity L
TCGA.AA.3553.01A	C2	Immunity H
TCGA.DM.A0XD.01A	C1	Immunity L
TCGA.AA.3511.01A	C1	Immunity L
TCGA.A6.A56B.01A	C1	Immunity L
TCGA.A6.5667.01A	C1	Immunity L
TCGA.AA.3866.01A	C2	Immunity H
TCGA.AA.A017.01A	C1	Immunity L
TCGA.CM.6674.01A	C2	Immunity H
TCGA.CM.6170.01A	C2	Immunity H
TCGA.AZ.4616.01A	C2	Immunity H
TCGA.AA.3994.01A	C2	Immunity H
TCGA.AA.3877.01A	C2	Immunity H
TCGA.WS.AB45.01A	C2	Immunity H
TCGA.AA.A00L.01A	C1	Immunity L
TCGA.CM.5864.01A	C1	Immunity L
TCGA.CA.5254.01A	C1	Immunity L
TCGA.D5.6898.01A	C2	Immunity H
TCGA.AA.3696.01A	C1	Immunity L
TCGA.DM.A280.01A	C1	Immunity L
TCGA.AA.A00O.01A	C1	Immunity L
TCGA.QG.A5YW.01A	C2	Immunity H
TCGA.AD.6965.01A	C1	Immunity L
TCGA.CK.4948.01B	C1	Immunity L
TCGA.DM.A1HA.01A	C1	Immunity L
TCGA.A6.2672.01A	C2	Immunity H
TCGA.F4.6809.01A	C2	Immunity H
TCGA.CM.4748.01A	C1	Immunity L
TCGA.AA.3858.01A	C1	Immunity L
TCGA.D5.6531.01A	C2	Immunity H
TCGA.AA.3662.01A	C2	Immunity H
TCGA.AM.5820.01A	C1	Immunity L
TCGA.AA.A02K.01A	C1	Immunity L
TCGA.G4.6310.01A	C1	Immunity L
TCGA.AD.6889.01A	C1	Immunity L
TCGA.AA.A01R.01A	C2	Immunity H
TCGA.AA.3975.01A	C1	Immunity L
TCGA.5M.AAT6.01A	C2	Immunity H
TCGA.D5.6931.01A	C2	Immunity H
TCGA.D5.6924.01A	C2	Immunity H
TCGA.AA.3860.01A	C2	Immunity H
TCGA.A6.5665.01B	C2	Immunity H
TCGA.D5.6540.01A	C2	Immunity H
TCGA.CA.6718.01A	C2	Immunity H
TCGA.AA.3986.01A	C2	Immunity H
TCGA.A6.A566.01A	C2	Immunity H
TCGA.AZ.6608.01A	C1	Immunity L
TCGA.A6.5662.01A	C1	Immunity L
TCGA.AA.3831.01A	C2	Immunity H
TCGA.AA.A02H.01A	C1	Immunity L
TCGA.CM.6676.01A	C1	Immunity L
TCGA.AD.6899.01A	C2	Immunity H
TCGA.AA.3685.01A	C2	Immunity H
TCGA.AA.3548.01A	C2	Immunity H
TCGA.F4.6569.01A	C2	Immunity H
TCGA.F4.6461.01A	C2	Immunity H
TCGA.F4.6854.01A	C1	Immunity L
TCGA.F4.6856.01A	C1	Immunity L
TCGA.AY.A54L.01A	C1	Immunity L
TCGA.AA.3538.01A	C1	Immunity L
TCGA.AA.3842.01A	C1	Immunity L
TCGA.AZ.4308.01A	C1	Immunity L
TCGA.AA.3509.01A	C1	Immunity L
TCGA.AA.3680.01A	C1	Immunity L
TCGA.NH.A8F7.06A	C1	Immunity L
TCGA.AA.3542.01A	C1	Immunity L
TCGA.A6.5656.01A	C1	Immunity L
TCGA.A6.6650.01B	C1	Immunity L
TCGA.A6.6140.01A	C1	Immunity L
TCGA.AA.A024.01A	C1	Immunity L
TCGA.A6.2682.01A	C2	Immunity H
TCGA.CM.6675.01A	C1	Immunity L
TCGA.DM.A1D7.01A	C1	Immunity L
TCGA.4T.AA8H.01A	C1	Immunity L
TCGA.A6.6653.01A	C2	Immunity H
TCGA.AA.3666.01A	C2	Immunity H
TCGA.AA.3655.01A	C1	Immunity L
TCGA.AA.3673.01A	C1	Immunity L
TCGA.AA.3952.01A	C1	Immunity L
TCGA.T9.A92H.01A	C1	Immunity L
TCGA.AY.4070.01A	C1	Immunity L
TCGA.AY.A8YK.01A	C1	Immunity L
TCGA.CK.4950.01A	C2	Immunity H
TCGA.F4.6570.01A	C2	Immunity H
TCGA.AZ.6600.01A	C2	Immunity H
TCGA.AA.A00J.01A	C2	Immunity H
TCGA.AA.3667.01A	C1	Immunity L
TCGA.AA.3554.01A	C2	Immunity H
TCGA.AZ.6606.01A	C1	Immunity L
TCGA.D5.6922.01A	C1	Immunity L
TCGA.A6.6137.01A	C2	Immunity H
TCGA.AA.3495.01A	C2	Immunity H
TCGA.A6.6650.01A	C1	Immunity L
TCGA.AA.3489.01A	C2	Immunity H
TCGA.G4.6322.01A	C1	Immunity L
TCGA.SS.A7HO.01A	C1	Immunity L
TCGA.AA.3976.01A	C1	Immunity L
TCGA.AA.3811.01A	C2	Immunity H
TCGA.A6.2674.01B	C2	Immunity H
TCGA.AA.3819.01A	C1	Immunity L
TCGA.A6.3809.01B	C2	Immunity H
TCGA.AA.A02Y.01A	C1	Immunity L
TCGA.G4.6626.01A	C1	Immunity L
TCGA.AA.3875.01A	C2	Immunity H
TCGA.G4.6320.01A	C1	Immunity L
TCGA.CK.6748.01A	C2	Immunity H
TCGA.AA.3864.01A	C2	Immunity H
TCGA.A6.6142.01A	C2	Immunity H
TCGA.A6.2678.01A	C2	Immunity H
TCGA.CA.5796.01A	C1	Immunity L
TCGA.A6.A567.01A	C1	Immunity L
TCGA.AA.3713.01A	C2	Immunity H
TCGA.A6.6648.01A	C1	Immunity L
TCGA.A6.A565.01A	C2	Immunity H
TCGA.A6.5660.01A	C1	Immunity L
TCGA.AZ.6601.01A	C2	Immunity H
TCGA.A6.5665.01A	C2	Immunity H
TCGA.5M.AATE.01A	C1	Immunity L
TCGA.A6.6780.01B	C2	Immunity H
TCGA.CM.6161.01A	C2	Immunity H
TCGA.AA.A01Q.01A	C1	Immunity L
TCGA.AZ.4313.01A	C1	Immunity L
TCGA.A6.6652.01A	C1	Immunity L
TCGA.AA.A00E.01A	C2	Immunity H
TCGA.F4.6808.01A	C1	Immunity L
TCGA.AA.A02W.01A	C1	Immunity L
TCGA.DM.A28C.01A	C1	Immunity L
TCGA.D5.6927.01A	C2	Immunity H
TCGA.AA.3980.01A	C2	Immunity H
TCGA.AA.3681.01A	C2	Immunity H
TCGA.AA.3492.01A	C2	Immunity H
TCGA.A6.2671.01A	C2	Immunity H
TCGA.D5.6535.01A	C2	Immunity H
TCGA.AA.A029.01A	C1	Immunity L
TCGA.CM.4747.01A	C1	Immunity L
TCGA.NH.A50T.01A	C1	Immunity L
TCGA.CM.6168.01A	C2	Immunity H
TCGA.AA.3518.01A	C2	Immunity H
TCGA.AA.A01T.01A	C1	Immunity L
TCGA.RU.A8FL.01A	C1	Immunity L
TCGA.A6.6651.01A	C2	Immunity H
TCGA.AA.3972.01A	C1	Immunity L
TCGA.AA.3812.01A	C2	Immunity H
TCGA.AY.A69D.01A	C1	Immunity L
TCGA.AA.A01Z.01A	C1	Immunity L
TCGA.A6.3810.01B	C2	Immunity H
TCGA.DM.A28H.01A	C1	Immunity L
TCGA.G4.6586.01A	C1	Immunity L
TCGA.G4.6317.02A	C1	Immunity L
TCGA.D5.6928.01A	C2	Immunity H
TCGA.G4.6315.01A	C1	Immunity L
TCGA.D5.6534.01A	C2	Immunity H
TCGA.AA.3664.01A	C1	Immunity L
TCGA.G4.6303.01A	C1	Immunity L
TCGA.AA.3692.01A	C2	Immunity H
TCGA.AA.3968.01A	C2	Immunity H
TCGA.F4.6805.01A	C2	Immunity H
TCGA.AA.3560.01A	C2	Immunity H
TCGA.CM.5862.01A	C1	Immunity L
TCGA.A6.5659.01B	C1	Immunity L
TCGA.D5.6932.01A	C1	Immunity L
TCGA.AA.3982.01A	C2	Immunity H
TCGA.DM.A28A.01A	C1	Immunity L
TCGA.CM.6172.01A	C1	Immunity L
TCGA.D5.6930.01A	C2	Immunity H
TCGA.D5.6529.01A	C2	Immunity H
TCGA.A6.2683.01A	C1	Immunity L
TCGA.CK.5913.01A	C2	Immunity H
TCGA.AA.3496.01A	C2	Immunity H
TCGA.D5.5540.01A	C1	Immunity L
TCGA.AA.A01F.01A	C1	Immunity L
TCGA.AA.3552.01A	C2	Immunity H
TCGA.F4.6855.01A	C2	Immunity H
TCGA.AD.5900.01A	C2	Immunity H
TCGA.AA.3979.01A	C1	Immunity L
TCGA.AA.A01I.01A	C1	Immunity L
TCGA.A6.3810.01A	C2	Immunity H
TCGA.3L.AA1B.01A	C1	Immunity L
TCGA.AA.3502.01A	C1	Immunity L
TCGA.AA.A02E.01A	C1	Immunity L
TCGA.A6.5661.01B	C2	Immunity H
TCGA.CM.4746.01A	C1	Immunity L
TCGA.G4.6295.01A	C2	Immunity H
TCGA.AA.A01C.01A	C1	Immunity L
TCGA.G4.6588.01A	C2	Immunity H
TCGA.A6.2680.01A	C1	Immunity L
TCGA.QG.A5YV.01A	C1	Immunity L
TCGA.AA.3561.01A	C1	Immunity L
TCGA.AA.3525.01A	C2	Immunity H
TCGA.AA.3531.01A	C1	Immunity L
TCGA.AA.3973.01A	C1	Immunity L
TCGA.AA.3555.01A	C2	Immunity H
