# Supplementary material for: Molecular Patterns Based on Immunogenomic Signatures Stratify the Prognosis of Colon Cancer
Source: Front Bioeng Biotechnol. 2022 Feb 14;10:820092. doi: 10.3389/fbioe.2022.820092 (PMC8884696; doi:10.3389/fbioe.2022.820092)
Supplement: Supplementary file 2 [file Table3.xlsx]

## Sheet: Supplementary  table 3
Tag	logFC	AveExpr	t	P.Value	adj.P.Val	B
CD53	-1.83899	3.42288	-25.9528	6.81e-90	1.34e-85	194.264
LAPTM5	-1.74581	4.8614	-23.6325	1.27e-79	1.24e-75	170.775
SLAMF8	-1.41359	1.9475	-23.4358	9.56e-79	6.25e-75	168.766
SRGN	-1.93757	4.95921	-22.7483	1.14e-75	5.57e-72	161.729
HCK	-1.35213	2.27394	-22.6333	3.73e-75	1.46e-71	160.549
C3AR1	-1.45668	2.10948	-22.6143	4.53e-75	1.48e-71	160.355
PLEK	-1.72847	2.30993	-22.5674	7.36e-75	2.06e-71	159.873
CD86	-1.13928	1.42717	-22.4933	1.58e-74	3.87e-71	159.113
HCLS1	-1.20628	2.21258	-22.4776	1.86e-74	4.05e-71	158.951
HAVCR2	-1.16947	1.57739	-22.2712	1.57e-73	3.08e-70	156.832
FCER1G	-1.73567	4.13069	-22.2573	1.81e-73	3.23e-70	156.689
STX11	-0.91885	1.06096	-22.2227	2.59e-73	4.23e-70	156.334
LCP1	-1.72419	3.56298	-22.1845	3.85e-73	5.8e-70	155.941
HLA-DMB	-1.52525	2.48129	-22.0123	2.28e-72	3.2e-69	154.171
IL10RA	-1.10963	1.54054	-21.9605	3.9e-72	5.09e-69	153.639
LCP2	-1.17848	1.7242	-21.8833	8.67e-72	1.06e-68	152.845
CYTH4	-0.940987	1.25926	-21.7646	2.96e-71	3.42e-68	151.623
CD4	-1.39729	2.79969	-21.6481	9.9e-71	1.08e-67	150.424
SASH3	-1.23506	2.16325	-21.6114	1.45e-70	1.49e-67	150.047
CD48	-1.20109	1.61436	-21.468	6.39e-70	6.26e-67	148.57
HLA-DQA1	-1.80899	2.85194	-21.3957	1.35e-69	1.26e-66	147.825
SLA	-1.01085	1.2608	-21.2833	4.33e-69	3.86e-66	146.668
LILRB4	-1.20902	1.32456	-21.2702	4.96e-69	4.22e-66	146.534
CD300A	-1.13687	1.82934	-21.2133	8.94e-69	7.3e-66	145.947
LAIR1	-0.948143	1.29511	-21.1839	1.21e-68	9.51e-66	145.644
HLA-DRA	-2.11648	7.78809	-21.1047	2.76e-68	2.08e-65	144.828
CD300LF	-0.92335	1.12093	-21.0651	4.16e-68	3.02e-65	144.42
ITGB2	-1.66743	2.92252	-20.9849	9.55e-68	6.68e-65	143.594
IL2RA	-0.9779	1.12088	-20.8708	3.11e-67	2.1e-64	142.418
FPR3	-1.56711	2.35355	-20.8284	4.83e-67	3.16e-64	141.981
APBB1IP	-0.916909	1.18159	-20.7987	6.58e-67	4.16e-64	141.675
MNDA	-1.2873	1.6134	-20.7839	7.66e-67	4.69e-64	141.523
WAS	-1.06733	1.78054	-20.6896	2.04e-66	1.21e-63	140.551
TAGAP	-0.929041	1.10121	-20.6313	3.73e-66	2.11e-63	139.95
PTPRC	-1.45577	1.90143	-20.6304	3.76e-66	2.11e-63	139.941
NCKAP1L	-0.968064	1.28002	-20.6276	3.88e-66	2.11e-63	139.912
CCL4	-1.39491	1.91757	-20.591	5.67e-66	3e-63	139.534
LILRB1	-0.729835	0.79803	-20.5788	6.43e-66	3.31e-63	139.409
ARHGAP30	-1.11816	1.80779	-20.5664	7.31e-66	3.67e-63	139.281
CYBB	-1.69346	2.85422	-20.5388	9.73e-66	4.77e-63	138.997
HLA-DPA1	-1.95907	4.18204	-20.5171	1.22e-65	5.83e-63	138.773
FGR	-1.11895	1.4936	-20.4752	1.88e-65	8.78e-63	138.341
HLA-DPB1	-1.82566	4.89342	-20.4048	3.91e-65	1.78e-62	137.616
SAMSN1	-1.07059	1.37029	-20.3087	1.06e-64	4.71e-62	136.625
MS4A4A	-1.25834	1.66125	-20.2737	1.52e-64	6.62e-62	136.265
MPEG1	-1.42204	2.35988	-20.2609	1.74e-64	7.39e-62	136.133
SIGLEC10	-1.00216	1.2941	-20.2211	2.62e-64	1.09e-61	135.722
NCF2	-1.40697	2.26621	-20.2012	3.22e-64	1.32e-61	135.517
BTK	-0.716521	0.8198	-20.1874	3.72e-64	1.49e-61	135.375
SPI1	-1.39566	2.84199	-20.1542	5.25e-64	2.06e-61	135.033
CMKLR1	-0.917018	1.14661	-20.1173	7.69e-64	2.95e-61	134.653
CD163	-1.59054	1.96521	-20.0546	1.47e-63	5.55e-61	134.007
CCR1	-1.17357	1.75363	-19.9715	3.48e-63	1.29e-60	133.151
LILRB2	-0.941199	1.15989	-19.9499	4.36e-63	1.58e-60	132.929
AIF1	-1.31019	2.96436	-19.8704	9.94e-63	3.54e-60	132.11
SLAMF7	-1.38688	1.70557	-19.8509	1.22e-62	4.26e-60	131.909
CSF2RB	-1.2153	1.5939	-19.8242	1.6e-62	5.51e-60	131.634
FCGR3A	-1.87017	3.07013	-19.7233	4.56e-62	1.54e-59	130.595
EVI2B	-1.35909	2.04021	-19.721	4.67e-62	1.55e-59	130.571
RHOH	-0.636734	0.700013	-19.706	5.46e-62	1.78e-59	130.416
MS4A6A	-1.19181	1.92205	-19.5139	3.99e-61	1.28e-58	128.439
ARHGAP25	-0.714627	1.08007	-19.4472	7.95e-61	2.51e-58	127.753
CLEC7A	-0.995107	1.11042	-19.4086	1.19e-60	3.69e-58	127.355
BCL2A1	-1.54184	2.09602	-19.4061	1.22e-60	3.73e-58	127.329
CSF1R	-1.377	2.54802	-19.396	1.35e-60	4.08e-58	127.226
PDCD1LG2	-0.831164	0.793653	-19.1353	2e-59	5.95e-57	124.545
CD37	-1.10277	1.57924	-19.1326	2.06e-59	6.03e-57	124.517
SCIMP	-0.638459	0.673573	-19.1152	2.47e-59	7.11e-57	124.339
PTAFR	-1.17505	1.81806	-19.1114	2.57e-59	7.29e-57	124.299
DOCK2	-0.789579	0.884803	-19.0676	4.04e-59	1.13e-56	123.849
ITGAL	-1.02371	1.38437	-19.0582	4.45e-59	1.23e-56	123.752
ARHGAP9	-0.817324	1.18242	-19.0402	5.36e-59	1.46e-56	123.567
C1QB	-1.80977	5.27458	-19.005	7.71e-59	2.07e-56	123.205
ALOX5AP	-1.34173	2.81631	-18.9352	1.59e-58	4.2e-56	122.489
HLA-DOA	-1.43786	1.82006	-18.8982	2.32e-58	6.07e-56	122.109
LRRC25	-1.00276	1.54115	-18.8917	2.49e-58	6.41e-56	122.042
FCGR2A	-1.31627	2.24024	-18.8887	2.57e-58	6.53e-56	122.011
LST1	-1.00478	1.70317	-18.877	2.9e-58	7.28e-56	121.891
ICAM1	-1.25032	3.38386	-18.8413	4.19e-58	1.04e-55	121.524
IGSF6	-1.12556	1.72043	-18.8209	5.17e-58	1.27e-55	121.315
DOK2	-1.08301	1.73801	-18.7693	8.8e-58	2.13e-55	120.785
PILRA	-1.08365	1.55471	-18.7408	1.18e-57	2.82e-55	120.493
ITGAX	-1.15354	1.6081	-18.7379	1.22e-57	2.87e-55	120.463
TNFAIP8L2	-0.864374	1.49818	-18.7335	1.27e-57	2.97e-55	120.418
PIK3R5	-0.639728	0.728097	-18.6739	2.36e-57	5.43e-55	119.807
NCF1	-0.609449	0.614443	-18.6137	4.38e-57	9.99e-55	119.189
SELL	-1.19584	1.46545	-18.5265	1.08e-56	2.43e-54	118.295
TMEM273	-0.74935	1.06088	-18.5108	1.27e-56	2.82e-54	118.134
FMNL1	-0.860006	1.57886	-18.3888	4.46e-56	9.81e-54	116.884
FAM78A	-0.64443	0.954307	-18.3775	5.01e-56	1.09e-53	116.769
CCR5	-0.900552	1.17972	-18.2848	1.3e-55	2.8e-53	115.819
FPR1	-1.33932	1.53794	-18.2753	1.43e-55	3.05e-53	115.722
TYROBP	-1.62346	4.60555	-18.273	1.47e-55	3.09e-53	115.699
PLA2G7	-1.20812	2.13843	-18.2612	1.66e-55	3.46e-53	115.578
GIMAP6	-0.944218	1.7086	-18.2058	2.93e-55	6.05e-53	115.012
IL2RB	-1.09818	1.70397	-18.1906	3.43e-55	7e-53	114.856
VSIG4	-1.53201	2.21034	-18.1659	4.42e-55	8.93e-53	114.604
GIMAP4	-1.13407	2.47315	-18.1432	5.58e-55	1.12e-52	114.371
THEMIS2	-0.962232	2.05845	-18.1238	6.82e-55	1.35e-52	114.172
TLR8	-0.679127	0.561954	-18.0766	1.11e-54	2.17e-52	113.691
C1QA	-1.65642	5.25193	-18.0239	1.9e-54	3.69e-52	113.152
LSP1	-1.16203	2.53568	-17.9657	3.46e-54	6.65e-52	112.558
MYO1F	-0.775206	1.44144	-17.9101	6.13e-54	1.17e-51	111.99
GMFG	-0.995179	2.63961	-17.8927	7.33e-54	1.38e-51	111.812
MYO1G	-0.674127	0.927986	-17.885	7.93e-54	1.48e-51	111.733
MAFB	-1.26054	2.25457	-17.8578	1.05e-53	1.94e-51	111.456
HLA-DRB1	-1.83354	7.00433	-17.844	1.21e-53	2.21e-51	111.315
CLEC4A	-0.950286	1.46658	-17.8209	1.53e-53	2.76e-51	111.08
TNFRSF9	-0.524129	0.578422	-17.8206	1.54e-53	2.76e-51	111.076
GPNMB	-1.81328	3.33859	-17.8194	1.56e-53	2.77e-51	111.064
CD52	-1.38951	3.25019	-17.8131	1.66e-53	2.93e-51	111
IKZF1	-0.752312	0.855327	-17.7952	1.99e-53	3.49e-51	110.818
SIGLEC9	-0.64381	0.747721	-17.7756	2.44e-53	4.22e-51	110.618
CD14	-1.46365	4.44125	-17.7715	2.54e-53	4.37e-51	110.575
NFAM1	-0.718048	1.13569	-17.7318	3.82e-53	6.51e-51	110.171
C1QC	-1.69763	5.50894	-17.7136	4.61e-53	7.78e-51	109.985
CD74	-1.65991	8.0166	-17.6893	5.91e-53	9.89e-51	109.738
GBP5	-1.18756	1.137	-17.6807	6.45e-53	1.07e-50	109.65
CD180	-0.541096	0.604107	-17.6696	7.23e-53	1.19e-50	109.537
CXCL9	-2.12399	3.06589	-17.5505	2.45e-52	4e-50	108.325
CD84	-0.883188	0.888616	-17.5438	2.62e-52	4.24e-50	108.257
RASSF5	-0.862224	1.55055	-17.4986	4.17e-52	6.64e-50	107.796
LY86	-0.877537	1.38991	-17.4985	4.17e-52	6.64e-50	107.795
CD69	-0.926688	1.07177	-17.4734	5.39e-52	8.51e-50	107.54
CD2	-1.29042	2.40502	-17.4682	5.68e-52	8.91e-50	107.487
SIGLEC7	-0.569231	0.616415	-17.4214	9.17e-52	1.43e-49	107.011
IL21R	-0.542212	0.555893	-17.3905	1.26e-51	1.94e-49	106.697
C1orf162	-0.849598	1.38916	-17.3724	1.51e-51	2.32e-49	106.513
CD209	-0.916099	1.07807	-17.3703	1.55e-51	2.35e-49	106.492
RCSD1	-0.716618	1.16633	-17.3588	1.74e-51	2.62e-49	106.375
CXCL13	-1.7736	1.8152	-17.3501	1.9e-51	2.84e-49	106.287
GBP1	-1.34915	3.10474	-17.3034	3.06e-51	4.55e-49	105.813
TNFSF13B	-1.01064	1.32291	-17.2344	6.2e-51	9.13e-49	105.113
KLHL6	-0.591112	0.608933	-17.2137	7.65e-51	1.12e-48	104.903
MRC1	-1.39671	1.6561	-17.1849	1.03e-50	1.49e-48	104.61
CCL5	-1.61422	3.25552	-17.1605	1.32e-50	1.9e-48	104.363
HK3	-1.02992	1.20795	-17.1292	1.81e-50	2.59e-48	104.046
EVI2A	-1.10977	1.39921	-17.1176	2.04e-50	2.9e-48	103.928
IL16	-0.538304	0.682084	-17.1154	2.09e-50	2.94e-48	103.906
SELPLG	-1.13335	2.53315	-17.0925	2.63e-50	3.69e-48	103.674
LY96	-1.17206	1.98593	-17.0663	3.44e-50	4.79e-48	103.408
CXCR4	-1.43193	3.79533	-17.0453	4.26e-50	5.88e-48	103.196
C5AR1	-1.12586	2.12346	-17.0098	6.12e-50	8.38e-48	102.837
CALHM6	-1.31222	1.87628	-16.9783	8.44e-50	1.15e-47	102.517
CXorf21	-0.566873	0.691675	-16.8963	1.94e-49	2.63e-47	101.688
TIGIT	-0.618523	0.643644	-16.8599	2.81e-49	3.77e-47	101.321
P2RY10	-0.625199	0.646118	-16.8297	3.82e-49	5.1e-47	101.016
CSF1	-0.886649	2.25725	-16.7739	6.74e-49	8.92e-47	100.452
CLEC4E	-0.803657	0.671308	-16.7663	7.28e-49	9.57e-47	100.375
MS4A7	-1.08051	1.55965	-16.7359	9.92e-49	1.3e-46	100.068
ABI3	-0.866552	2.0539	-16.7344	1.01e-48	1.31e-46	100.053
LILRA5	-0.851293	1.0997	-16.7269	1.09e-48	1.4e-46	99.9777
GPR183	-1.24978	2.1066	-16.7166	1.21e-48	1.55e-46	99.8734
FGD2	-0.466666	0.652171	-16.7148	1.23e-48	1.56e-46	99.8553
CYTIP	-0.984877	1.67897	-16.696	1.49e-48	1.88e-46	99.6663
CXCL10	-2.14412	3.76623	-16.6876	1.62e-48	2.03e-46	99.5811
CHST11	-0.937685	1.53887	-16.6818	1.72e-48	2.14e-46	99.5231
CD3E	-1.11824	2.02017	-16.5906	4.33e-48	5.37e-46	98.6034
FAM49A	-0.677367	0.904879	-16.5347	7.63e-48	9.4e-46	98.0409
FCGR2B	-0.610623	0.551997	-16.5218	8.69e-48	1.06e-45	97.9114
KCNK13	-0.332544	0.379816	-16.5085	9.94e-48	1.21e-45	97.7779
HCST	-1.08509	1.85265	-16.4443	1.9e-47	2.3e-45	97.1316
DOK3	-0.653886	1.18757	-16.4426	1.94e-47	2.33e-45	97.1153
GBP4	-1.56497	2.46212	-16.4276	2.25e-47	2.69e-45	96.9644
ITGAM	-1.02874	1.23323	-16.4162	2.53e-47	3e-45	96.8495
FCGR1A	-0.620862	0.653333	-16.4081	2.74e-47	3.24e-45	96.7682
TRPV2	-0.913815	2.06506	-16.399	3.01e-47	3.53e-45	96.6763
FLI1	-0.596717	0.946302	-16.3958	3.11e-47	3.62e-45	96.6448
MMP12	-2.10116	4.44339	-16.352	4.84e-47	5.61e-45	96.2051
PLEKHO1	-0.848924	2.06881	-16.3313	5.96e-47	6.87e-45	95.9974
RASSF2	-0.905739	1.58907	-16.3149	7.04e-47	8.07e-45	95.8321
PPP1R16B	-0.736383	1.03558	-16.2977	8.37e-47	9.54e-45	95.6598
JAML	-0.626121	0.909845	-16.294	8.69e-47	9.84e-45	95.623
FYB1	-1.01575	1.3222	-16.2813	9.88e-47	1.11e-44	95.4952
PIK3CD	-0.749811	1.24456	-16.2735	1.07e-46	1.2e-44	95.4173
SLC15A3	-0.985859	2.08468	-16.1885	2.52e-46	2.8e-44	94.5651
ICOS	-0.572199	0.653686	-16.1532	3.59e-46	3.98e-44	94.2121
CCL4L2	-1.16302	1.60849	-16.0854	7.11e-46	7.83e-44	93.5337
PRKCB	-0.572692	0.60365	-16.08	7.51e-46	8.22e-44	93.4798
CCL18	-2.27584	3.05899	-16.0662	8.63e-46	9.4e-44	93.3413
CCL3	-1.23887	1.87978	-16.0473	1.04e-45	1.13e-43	93.1525
PLEKHO2	-0.881794	2.82362	-16.029	1.25e-45	1.35e-43	92.9701
AQP9	-1.24055	1.18177	-16.018	1.4e-45	1.5e-43	92.8594
CD96	-0.61972	0.734339	-15.9971	1.73e-45	1.84e-43	92.6514
ADA2	-1.22695	2.25368	-15.9956	1.75e-45	1.86e-43	92.6361
TRIM22	-1.16307	2.36428	-15.9703	2.26e-45	2.39e-43	92.3831
GPR84	-0.639485	0.689435	-15.9631	2.43e-45	2.55e-43	92.3122
DPYD	-0.902326	1.12628	-15.9436	2.96e-45	3.08e-43	92.1176
CLEC2B	-0.850852	1.23695	-15.9284	3.45e-45	3.57e-43	91.9651
P2RY13	-0.780762	0.84559	-15.9254	3.55e-45	3.66e-43	91.9356
FGL2	-1.26343	2.17032	-15.9235	3.62e-45	3.71e-43	91.9168
CD300C	-0.585297	0.861376	-15.8762	5.82e-45	5.94e-43	91.445
SH2D1A	-0.586583	0.61349	-15.8601	6.84e-45	6.94e-43	91.2848
CD3G	-0.609907	0.762727	-15.8582	6.97e-45	7.04e-43	91.2658
ARHGEF6	-0.745791	1.27989	-15.8354	8.76e-45	8.81e-43	91.0381
NKG7	-1.38108	2.31808	-15.8144	1.08e-44	1.08e-42	90.8295
PLXNC1	-0.824046	1.17325	-15.8131	1.1e-44	1.09e-42	90.8159
CTSL	-1.21476	4.48635	-15.7994	1.26e-44	1.24e-42	90.6802
MSR1	-1.1493	1.42462	-15.7965	1.29e-44	1.27e-42	90.6515
CCL13	-1.40245	1.39736	-15.7811	1.51e-44	1.48e-42	90.4979
HLA-DMA	-1.3566	3.97322	-15.777	1.57e-44	1.53e-42	90.4566
ADGRE2	-0.585089	0.801409	-15.7741	1.62e-44	1.57e-42	90.4283
CD274	-0.836219	0.950923	-15.7708	1.67e-44	1.62e-42	90.3954
CD33	-0.304222	0.350612	-15.7702	1.68e-44	1.62e-42	90.3891
IL18BP	-0.782568	1.88566	-15.7506	2.05e-44	1.96e-42	90.1946
IL4I1	-1.18464	1.94543	-15.7343	2.41e-44	2.29e-42	90.0327
HVCN1	-0.487443	0.851964	-15.7009	3.37e-44	3.19e-42	89.6999
CD8A	-1.02801	1.361	-15.6839	3.99e-44	3.76e-42	89.5315
SIGLEC14	-0.733652	0.788017	-15.6566	5.24e-44	4.92e-42	89.2604
SLAMF1	-0.452477	0.586992	-15.597	9.52e-44	8.88e-42	88.6684
CXCR6	-0.761275	1.09276	-15.5558	1.44e-43	1.33e-41	88.2601
SIGLEC1	-0.758441	0.864201	-15.5431	1.63e-43	1.51e-41	88.1341
MILR1	-0.633186	0.915298	-15.5276	1.9e-43	1.75e-41	87.9803
WIPF1	-0.923483	2.04713	-15.5195	2.06e-43	1.89e-41	87.9004
SIRPB2	-0.435656	0.437832	-15.5004	2.49e-43	2.27e-41	87.7108
IL7R	-1.13431	1.87212	-15.4694	3.4e-43	3.08e-41	87.4042
APOBEC3G	-0.777075	1.16722	-15.4588	3.78e-43	3.41e-41	87.2987
CASS4	-0.386862	0.403037	-15.4541	3.95e-43	3.55e-41	87.253
GIMAP7	-0.947519	2.06002	-15.3967	7e-43	6.27e-41	86.685
DPEP2	-0.419661	0.503524	-15.3947	7.14e-43	6.36e-41	86.6656
PIK3R6	-0.357	0.496796	-15.3751	8.68e-43	7.7e-41	86.4717
GPR65	-0.535976	0.657835	-15.3602	1.01e-42	8.89e-41	86.3238
PARVG	-0.529591	0.779352	-15.3528	1.08e-42	9.53e-41	86.2506
TYMP	-1.38517	3.86292	-15.3481	1.14e-42	9.94e-41	86.2042
HLA-DRB5	-1.92885	5.18206	-15.3216	1.48e-42	1.29e-40	85.9432
SIRPG	-0.646987	0.804372	-15.2482	3.06e-42	2.66e-40	85.2192
CSF3R	-0.876437	0.943395	-15.2409	3.29e-42	2.84e-40	85.1474
CCL2	-1.28857	2.65695	-15.2094	4.5e-42	3.87e-40	84.8365
PRF1	-1.15198	1.80725	-15.2067	4.63e-42	3.96e-40	84.8096
CCR2	-0.567132	0.571069	-15.2032	4.79e-42	4.08e-40	84.7751
BASP1	-1.17881	2.61623	-15.1812	5.95e-42	5.05e-40	84.5589
GNGT2	-0.398371	0.589217	-15.1701	6.64e-42	5.61e-40	84.4498
CFH	-0.982356	1.72599	-15.1688	6.73e-42	5.66e-40	84.4364
LAT2	-0.629221	1.45335	-15.116	1.14e-41	9.51e-40	83.9176
MAP4K1	-0.697821	1.02218	-15.1007	1.32e-41	1.1e-39	83.7672
GIMAP8	-0.69505	1.2349	-15.0838	1.56e-41	1.3e-39	83.6014
SLA2	-0.535404	0.73193	-15.0689	1.81e-41	1.5e-39	83.4549
CD72	-0.522093	0.799274	-15.0495	2.19e-41	1.8e-39	83.2641
TLR1	-0.650712	0.755582	-15.0483	2.22e-41	1.82e-39	83.2523
LILRA6	-0.384021	0.378278	-14.9849	4.15e-41	3.39e-39	82.6305
ADAP2	-0.603968	1.40786	-14.9648	5.06e-41	4.11e-39	82.4331
IL12RB1	-0.678564	0.975174	-14.9529	5.69e-41	4.61e-39	82.3166
OSCAR	-0.832484	1.32706	-14.9163	8.16e-41	6.58e-39	81.9582
HAPLN3	-1.09343	2.29431	-14.8537	1.51e-40	1.21e-38	81.3456
TRAF3IP3	-0.474149	0.554801	-14.8527	1.53e-40	1.22e-38	81.3354
TM6SF1	-0.436082	0.509389	-14.8469	1.62e-40	1.29e-38	81.2786
HLA-DQB1	-1.6178	3.65633	-14.7775	3.2e-40	2.54e-38	80.6009
CD27	-0.968051	1.4853	-14.7751	3.28e-40	2.59e-38	80.5775
SPN	-0.659187	1.01714	-14.7666	3.56e-40	2.81e-38	80.4938
GZMA	-1.37521	2.4838	-14.7103	6.19e-40	4.86e-38	79.9449
PMP22	-1.08257	3.83492	-14.6991	6.91e-40	5.39e-38	79.8363
EVL	-0.71194	1.43046	-14.6828	8.11e-40	6.31e-38	79.6768
GZMK	-0.765033	0.720903	-14.6637	9.79e-40	7.58e-38	79.4906
CD247	-0.612599	0.968261	-14.6509	1.11e-39	8.56e-38	79.3659
MMP25	-0.564923	0.773789	-14.6285	1.38e-39	1.06e-37	79.1482
VCAM1	-0.878796	1.63437	-14.5999	1.83e-39	1.4e-37	78.8704
SAMD9L	-1.01879	1.71753	-14.5547	2.84e-39	2.17e-37	78.4311
ST8SIA4	-0.593413	0.853483	-14.5529	2.89e-39	2.2e-37	78.4136
FOXP3	-0.722772	1.24965	-14.5502	2.97e-39	2.25e-37	78.3872
CCN4	-0.919843	1.51809	-14.5423	3.21e-39	2.42e-37	78.3103
SLC1A3	-0.710373	0.709833	-14.5408	3.26e-39	2.45e-37	78.2962
RASAL3	-0.69416	1.23216	-14.5393	3.31e-39	2.47e-37	78.2815
CCL8	-0.971477	0.98012	-14.5262	3.76e-39	2.8e-37	78.1538
RGS1	-1.3289	2.79159	-14.5166	4.13e-39	3.07e-37	78.0604
CLIC2	-0.806672	1.42692	-14.4735	6.29e-39	4.65e-37	77.6423
RASGRP4	-0.335848	0.389462	-14.4356	9.1e-39	6.71e-37	77.2755
TREM1	-0.871997	0.88903	-14.4204	1.06e-38	7.75e-37	77.1286
TBC1D10C	-0.646727	0.993283	-14.3981	1.31e-38	9.59e-37	76.9124
CTLA4	-0.69164	0.969602	-14.3715	1.7e-38	1.24e-36	76.6549
LILRB3	-0.449313	0.521797	-14.3616	1.87e-38	1.36e-36	76.5594
CD3D	-1.12691	2.44111	-14.3359	2.41e-38	1.74e-36	76.3105
HSD11B1	-0.974677	1.20789	-14.3291	2.57e-38	1.85e-36	76.2454
UBASH3A	-0.396615	0.503503	-14.3123	3.02e-38	2.17e-36	76.0829
CD28	-0.409343	0.489577	-14.3099	3.1e-38	2.22e-36	76.0591
LILRA2	-0.265621	0.257565	-14.2986	3.46e-38	2.46e-36	75.9499
GM2A	-0.600323	4.05717	-14.2869	3.87e-38	2.75e-36	75.8378
PIK3CG	-0.510568	0.572803	-14.2864	3.89e-38	2.75e-36	75.833
RAB42	-0.527474	0.855277	-14.2777	4.23e-38	2.99e-36	75.7488
TNFSF8	-0.400069	0.421531	-14.2748	4.36e-38	3.06e-36	75.7201
VIM	-1.09226	5.57277	-14.2623	4.92e-38	3.44e-36	75.6003
P2RX7	-0.477807	0.574765	-14.1953	9.43e-38	6.58e-36	74.9538
FAM20A	-0.582989	0.69371	-14.1754	1.14e-37	7.95e-36	74.7622
TLR2	-0.836636	1.40798	-14.1724	1.18e-37	8.15e-36	74.7335
ARHGAP15	-0.392506	0.544727	-14.1675	1.23e-37	8.51e-36	74.6869
SOCS3	-1.09635	4.1957	-14.1278	1.81e-37	1.25e-35	74.3043
DSE	-0.637329	0.936331	-14.123	1.9e-37	1.3e-35	74.2589
CD300LB	-0.267382	0.318455	-14.1197	1.96e-37	1.34e-35	74.2266
STAT4	-0.424527	0.594178	-14.1166	2.02e-37	1.38e-35	74.1965
GIMAP1	-0.441577	0.691355	-14.1162	2.03e-37	1.38e-35	74.1933
TMIGD3	-0.411882	0.551854	-14.0989	2.4e-37	1.62e-35	74.027
NFATC1	-0.570205	0.759796	-14.0666	3.28e-37	2.21e-35	73.7163
S100A8	-1.45816	2.20071	-14.0527	3.75e-37	2.52e-35	73.5832
LAX1	-0.576972	0.597338	-14.0463	3.99e-37	2.67e-35	73.5222
LILRB5	-0.416045	0.461347	-14.0162	5.33e-37	3.55e-35	73.2336
PIK3AP1	-1.00893	2.40347	-14.0032	6.05e-37	4.02e-35	73.1081
PLA2G2D	-0.841351	0.64547	-13.9882	6.99e-37	4.63e-35	72.9649
MMP19	-0.759928	1.34664	-13.9859	7.14e-37	4.7e-35	72.9428
CHST2	-0.600467	1.1294	-13.9858	7.15e-37	4.7e-35	72.9421
APOL3	-0.954505	1.92062	-13.984	7.28e-37	4.77e-35	72.9246
SERPING1	-1.3399	4.42143	-13.983	7.35e-37	4.8e-35	72.9145
STAT1	-1.01661	5.08556	-13.9824	7.39e-37	4.81e-35	72.9091
MAF	-0.821111	1.74427	-13.9727	8.12e-37	5.27e-35	72.8161
GPR171	-0.558044	0.630252	-13.9543	9.69e-37	6.27e-35	72.6398
IFIT3	-1.21618	3.12587	-13.9163	1.4e-36	9.01e-35	72.2769
WDFY4	-0.473463	0.564832	-13.9153	1.41e-36	9.06e-35	72.2674
ITK	-0.427852	0.458467	-13.9047	1.56e-36	1e-34	72.1655
LILRA1	-0.220026	0.23816	-13.9031	1.59e-36	1.01e-34	72.1501
MRAS	-0.657415	1.14408	-13.8949	1.72e-36	1.09e-34	72.0723
NLRP3	-0.438313	0.596716	-13.8861	1.87e-36	1.19e-34	71.9876
CHST15	-0.830771	1.61274	-13.8453	2.77e-36	1.75e-34	71.5981
CD80	-0.352753	0.381462	-13.8448	2.78e-36	1.75e-34	71.5933
ADAMTS2	-1.23251	2.53562	-13.8399	2.91e-36	1.83e-34	71.547
MEI1	-0.402034	0.539228	-13.8301	3.2e-36	2.01e-34	71.4532
PRDM1	-0.818533	2.11105	-13.8113	3.83e-36	2.39e-34	71.2746
SAMHD1	-0.8153	3.90758	-13.7776	5.3e-36	3.3e-34	70.953
UBASH3B	-0.61294	0.798683	-13.7617	6.17e-36	3.83e-34	70.8018
PSTPIP1	-0.521845	0.878379	-13.76	6.27e-36	3.88e-34	70.7856
CLEC12A	-0.448089	0.391878	-13.6998	1.12e-35	6.88e-34	70.2129
RAB31	-1.25176	3.08451	-13.6985	1.13e-35	6.95e-34	70.2002
SP140	-0.521398	0.534679	-13.6921	1.2e-35	7.37e-34	70.1393
NRP1	-0.888851	1.96526	-13.6786	1.37e-35	8.36e-34	70.0113
DRAM1	-0.740483	2.9865	-13.6756	1.41e-35	8.58e-34	69.9824
P2RY8	-0.547239	0.854748	-13.663	1.59e-35	9.64e-34	69.8632
ATP8B2	-0.729055	1.42311	-13.6594	1.64e-35	9.95e-34	69.8287
CIITA	-0.925628	1.16411	-13.6274	2.23e-35	1.35e-33	69.5257
TNFAIP6	-1.12215	1.63416	-13.6254	2.28e-35	1.37e-33	69.5064
FCN1	-0.60554	0.571388	-13.6154	2.5e-35	1.5e-33	69.4114
CCR4	-0.503587	0.600751	-13.6118	2.59e-35	1.55e-33	69.3772
PRAM1	-0.37251	0.479101	-13.6012	2.87e-35	1.71e-33	69.2767
SMAP2	-0.518866	3.64889	-13.5765	3.63e-35	2.16e-33	69.0426
C3	-1.71865	3.84315	-13.5706	3.84e-35	2.27e-33	68.9873
FOLR2	-1.15853	1.93789	-13.5573	4.36e-35	2.57e-33	68.8607
C1S	-1.29306	4.43019	-13.5399	5.15e-35	3.03e-33	68.6965
PDPN	-1.04804	2.83892	-13.5374	5.27e-35	3.09e-33	68.6731
GPR68	-0.812772	1.55423	-13.5353	5.38e-35	3.15e-33	68.6529
ENPP2	-0.878888	1.6043	-13.5308	5.61e-35	3.27e-33	68.6106
GAB3	-0.372605	0.563404	-13.5081	6.97e-35	4.05e-33	68.3959
LAG3	-0.761805	1.0736	-13.5001	7.52e-35	4.36e-33	68.3201
BTN3A3	-0.727224	2.17018	-13.4836	8.79e-35	5.08e-33	68.1646
SLC31A2	-0.317275	0.505954	-13.4774	9.33e-35	5.38e-33	68.1054
TLR7	-0.379593	0.438715	-13.4398	1.33e-34	7.67e-33	67.7509
MSN	-0.972929	4.53788	-13.4261	1.52e-34	8.71e-33	67.6216
RGS18	-0.413737	0.481655	-13.4228	1.57e-34	8.96e-33	67.5902
SDS	-0.814854	1.57546	-13.4164	1.67e-34	9.49e-33	67.5303
UBE2L6	-1.08728	5.0318	-13.416	1.67e-34	9.5e-33	67.5267
CEACAM4	-0.326622	0.321879	-13.4042	1.87e-34	1.06e-32	67.4152
ACP5	-1.11069	3.8294	-13.3892	2.16e-34	1.22e-32	67.2736
IDO1	-1.56516	1.92379	-13.3753	2.46e-34	1.39e-32	67.1433
GYPC	-0.744122	1.67351	-13.3697	2.6e-34	1.46e-32	67.09
CTSK	-1.26338	5.04881	-13.3427	3.35e-34	1.88e-32	66.8363
PECAM1	-0.895737	3.35915	-13.3376	3.52e-34	1.96e-32	66.7882
GBP2	-0.956589	3.37586	-13.3262	3.92e-34	2.18e-32	66.6808
CLEC10A	-0.750533	0.90608	-13.2964	5.2e-34	2.89e-32	66.4009
DOCK8	-0.687016	1.10918	-13.2892	5.56e-34	3.08e-32	66.3336
HS3ST3B1	-0.438655	0.678391	-13.2811	6.01e-34	3.32e-32	66.2574
IRF4	-0.670575	0.765642	-13.27	6.67e-34	3.67e-32	66.1536
GNG2	-0.591475	1.16994	-13.2414	8.74e-34	4.8e-32	65.885
SLC9A9	-0.470088	0.723192	-13.2332	9.45e-34	5.17e-32	65.8079
CRTAM	-0.34025	0.294423	-13.2299	9.74e-34	5.32e-32	65.7773
SLC11A1	-0.736995	0.979148	-13.2285	9.88e-34	5.38e-32	65.7636
AXL	-0.892432	2.47015	-13.2201	1.07e-33	5.8e-32	65.685
IL1R1	-0.904131	2.15543	-13.216	1.11e-33	6.02e-32	65.6468
RGS2	-1.11813	3.04721	-13.2095	1.18e-33	6.38e-32	65.5863
ACAP1	-0.583653	1.02849	-13.1886	1.44e-33	7.75e-32	65.3899
CTSW	-0.883056	1.17333	-13.1805	1.55e-33	8.34e-32	65.3148
DOCK10	-0.578965	0.781571	-13.1664	1.77e-33	9.5e-32	65.1826
NLRC4	-0.328049	0.495036	-13.163	1.83e-33	9.78e-32	65.1511
FCGR3B	-0.949907	0.864662	-13.1382	2.31e-33	1.23e-31	64.919
ADGRG3	-0.560743	0.602193	-13.1324	2.44e-33	1.3e-31	64.8645
TREM2	-1.22667	2.27773	-13.1175	2.81e-33	1.49e-31	64.7258
APOE	-1.83693	4.94159	-13.0889	3.68e-33	1.94e-31	64.4584
PRR16	-0.583928	1.02539	-13.0769	4.12e-33	2.17e-31	64.3465
SPOCK2	-0.890986	1.91338	-13.0636	4.66e-33	2.45e-31	64.223
SLFN11	-0.83788	1.48721	-13.0587	4.89e-33	2.56e-31	64.1768
GZMH	-0.954142	1.2293	-13.0528	5.17e-33	2.7e-31	64.1217
CD83	-0.649731	2.34	-13.0321	6.27e-33	3.27e-31	63.9295
PPP1R18	-0.820729	3.24454	-13.0275	6.55e-33	3.4e-31	63.8866
EBI3	-0.625706	1.02542	-13.0194	7.07e-33	3.66e-31	63.8109
ITGA4	-0.647427	1.12476	-13.0186	7.12e-33	3.68e-31	63.8037
GFPT2	-0.879183	1.10003	-13.0031	8.23e-33	4.24e-31	63.6596
CYSLTR1	-0.279025	0.341996	-12.9884	9.45e-33	4.86e-31	63.5224
GPR34	-0.898282	1.4255	-12.9844	9.81e-33	5.03e-31	63.4852
COLEC12	-0.668324	0.776881	-12.9665	1.16e-32	5.94e-31	63.319
SIGLEC8	-0.276461	0.288816	-12.9591	1.24e-32	6.34e-31	63.2507
IKZF3	-0.64025	0.900075	-12.9392	1.5e-32	7.62e-31	63.0659
FCGR1B	-0.140579	0.129428	-12.9274	1.67e-32	8.49e-31	62.9556
BIN2	-0.537498	1.40839	-12.9246	1.72e-32	8.69e-31	62.9303
IL18RAP	-0.344193	0.382261	-12.9239	1.73e-32	8.73e-31	62.9237
WARS1	-0.973086	4.80256	-12.92	1.79e-32	9.03e-31	62.8869
ARL4C	-1.07306	3.05313	-12.9152	1.87e-32	9.41e-31	62.8428
SOD2	-0.785287	4.19888	-12.915	1.88e-32	9.41e-31	62.8411
IRF1	-0.864253	3.84526	-12.9093	1.98e-32	9.9e-31	62.7881
CLEC5A	-0.717486	0.747687	-12.9006	2.15e-32	1.07e-30	62.7075
TFEC	-0.470916	0.447056	-12.9004	2.15e-32	1.07e-30	62.7052
GLIPR2	-0.798355	2.68208	-12.8866	2.45e-32	1.21e-30	62.5776
DCN	-1.32668	3.46368	-12.8864	2.45e-32	1.21e-30	62.5758
CCR7	-0.721715	0.956183	-12.871	2.83e-32	1.4e-30	62.433
PDE6G	-0.282853	0.339836	-12.8689	2.89e-32	1.42e-30	62.4134
CTSB	-0.743018	6.88435	-12.8522	3.38e-32	1.66e-30	62.2589
DNAJC5B	-0.307312	0.302357	-12.8448	3.62e-32	1.77e-30	62.1904
GZMM	-0.660965	0.904331	-12.8386	3.83e-32	1.87e-30	62.1334
PRRX1	-1.00602	1.52114	-12.838	3.85e-32	1.88e-30	62.1275
SFMBT2	-0.448771	0.538236	-12.8313	4.1e-32	1.99e-30	62.066
PARP9	-0.760936	2.98908	-12.8212	4.51e-32	2.19e-30	61.9724
TIFAB	-0.146425	0.140682	-12.7931	5.86e-32	2.83e-30	61.7121
PYHIN1	-0.327242	0.333573	-12.79	6.03e-32	2.91e-30	61.6841
SGK1	-0.791805	2.15536	-12.7882	6.13e-32	2.95e-30	61.6673
SIRPB1	-0.334235	0.300612	-12.7715	7.16e-32	3.44e-30	61.5135
JAK3	-0.627448	1.50628	-12.7655	7.57e-32	3.63e-30	61.4573
TESPA1	-0.292282	0.335136	-12.7635	7.71e-32	3.69e-30	61.4392
GNB4	-0.754284	1.34265	-12.7624	7.79e-32	3.71e-30	61.4293
CD38	-0.62296	0.739005	-12.7561	8.27e-32	3.93e-30	61.3706
TNFSF14	-0.354584	0.406545	-12.7332	1.02e-31	4.85e-30	61.16
CR1	-0.280989	0.211685	-12.7077	1.3e-31	6.13e-30	60.9244
EMILIN2	-0.549692	2.08901	-12.6806	1.67e-31	7.86e-30	60.6755
GPSM3	-0.776452	3.18091	-12.6653	1.92e-31	9.04e-30	60.5347
FPR2	-0.629343	0.49876	-12.6646	1.93e-31	9.08e-30	60.5286
CNRIP1	-0.501866	1.07036	-12.6405	2.42e-31	1.13e-29	60.3062
STAT2	-0.65239	3.51851	-12.6331	2.59e-31	1.21e-29	60.2387
MEFV	-0.314219	0.26694	-12.6307	2.64e-31	1.23e-29	60.2168
LRRC8C	-0.430323	0.728109	-12.6291	2.68e-31	1.25e-29	60.2022
SLC2A3	-1.02572	2.28931	-12.6154	3.05e-31	1.41e-29	60.0761
CCR8	-0.378902	0.40571	-12.6148	3.06e-31	1.42e-29	60.0707
IL1RN	-1.27791	2.45839	-12.6062	3.32e-31	1.53e-29	59.9921
OLR1	-1.04831	1.25631	-12.5952	3.67e-31	1.69e-29	59.8911
CD7	-0.979265	1.57253	-12.5849	4.04e-31	1.86e-29	59.7962
OSMR	-0.818377	1.6673	-12.5811	4.18e-31	1.92e-29	59.7615
LY9	-0.21608	0.210087	-12.5791	4.26e-31	1.95e-29	59.7428
SLC2A5	-0.588287	0.795727	-12.5732	4.5e-31	2.06e-29	59.6893
LIMD2	-0.691664	1.72867	-12.5563	5.26e-31	2.4e-29	59.5342
ETS1	-0.88276	3.03644	-12.556	5.28e-31	2.4e-29	59.5313
PLCG2	-0.469213	0.769951	-12.5482	5.67e-31	2.57e-29	59.4598
NNMT	-1.12599	3.3693	-12.5421	6e-31	2.71e-29	59.4043
C1R	-1.11746	4.34598	-12.5301	6.7e-31	3.03e-29	59.2943
OSM	-1.11175	1.57758	-12.527	6.9e-31	3.11e-29	59.2657
TGFB1	-1.04047	3.71106	-12.5088	8.15e-31	3.66e-29	59.0999
SNAI2	-0.775608	1.8163	-12.4904	9.66e-31	4.33e-29	58.9311
S100B	-0.764048	1.31167	-12.4625	1.25e-30	5.59e-29	58.6765
SERPINF1	-1.08151	3.93203	-12.4511	1.39e-30	6.19e-29	58.5728
S1PR2	-0.475156	1.52623	-12.4459	1.46e-30	6.48e-29	58.5248
POU2F2	-0.403705	0.565094	-12.444	1.48e-30	6.58e-29	58.5074
TRIM69	-0.582356	2.1085	-12.435	1.61e-30	7.13e-29	58.4256
TNFAIP2	-1.04126	3.03971	-12.4316	1.66e-30	7.34e-29	58.3951
TMEM156	-0.31816	0.376727	-12.4251	1.76e-30	7.78e-29	58.335
NLRC3	-0.402455	0.667445	-12.4244	1.77e-30	7.81e-29	58.3286
CLMP	-0.841862	1.47659	-12.4228	1.8e-30	7.91e-29	58.3145
TRAT1	-0.325074	0.308826	-12.4215	1.82e-30	7.98e-29	58.3025
MYO5A	-0.530999	0.83884	-12.4175	1.89e-30	8.26e-29	58.2665
KMO	-0.214951	0.226641	-12.4072	2.08e-30	9.07e-29	58.1719
NR3C1	-0.693879	1.2469	-12.4048	2.12e-30	9.25e-29	58.1501
CFP	-0.318089	0.463917	-12.3834	2.58e-30	1.12e-28	57.9556
SLC7A7	-0.772681	2.38918	-12.3829	2.6e-30	1.13e-28	57.9511
RFTN1	-0.756567	2.48609	-12.334	4.06e-30	1.76e-28	57.5062
HRH2	-0.285186	0.255779	-12.3179	4.71e-30	2.03e-28	57.3603
LTA	-0.288412	0.392512	-12.3071	5.2e-30	2.24e-28	57.2623
SH2B3	-0.609191	2.59828	-12.304	5.35e-30	2.3e-28	57.234
CD79B	-0.742657	1.05095	-12.2938	5.87e-30	2.52e-28	57.1416
HLA-DQB2	-1.10768	1.77871	-12.2924	5.94e-30	2.54e-28	57.1292
VNN2	-0.815425	0.829067	-12.276	6.91e-30	2.95e-28	56.9797
C16orf54	-0.678578	0.84061	-12.2706	7.26e-30	3.09e-28	56.931
SYT11	-0.672346	1.4995	-12.266	7.57e-30	3.22e-28	56.8894
SECTM1	-1.24081	2.78732	-12.258	8.15e-30	3.46e-28	56.8167
PTPN22	-0.550992	0.932747	-12.2487	8.87e-30	3.75e-28	56.7327
IFIT2	-0.824811	1.71496	-12.2446	9.21e-30	3.89e-28	56.6953
IFI16	-1.03478	3.0028	-12.2154	1.2e-29	5.06e-28	56.4314
MMP9	-1.55494	3.86464	-12.204	1.33e-29	5.61e-28	56.3281
KLRD1	-0.289536	0.239725	-12.2027	1.35e-29	5.66e-28	56.3166
IFFO1	-0.476895	1.14426	-12.1999	1.38e-29	5.79e-28	56.2918
GPR176	-0.581993	1.14855	-12.1944	1.45e-29	6.08e-28	56.2421
CD300E	-0.558309	0.554644	-12.1882	1.54e-29	6.42e-28	56.1857
HLA-DOB	-0.574316	0.838999	-12.1801	1.66e-29	6.89e-28	56.113
APOC1	-1.38438	3.48682	-12.1737	1.76e-29	7.29e-28	56.0552
GAPT	-0.307928	0.313475	-12.1692	1.83e-29	7.58e-28	56.0141
SERPINB9	-0.69466	2.62199	-12.1644	1.91e-29	7.9e-28	55.9712
SLC37A2	-0.83105	1.15577	-12.1593	2e-29	8.26e-28	55.9245
STARD8	-0.392937	0.777342	-12.1512	2.16e-29	8.87e-28	55.8517
SYTL3	-0.409808	1.04693	-12.1316	2.58e-29	1.06e-27	55.6752
ANGPTL2	-1.13049	3.37777	-12.1152	2.99e-29	1.23e-27	55.5272
THBD	-0.698545	2.09101	-12.112	3.08e-29	1.26e-27	55.4987
PDCD1	-0.595589	0.813642	-12.0889	3.79e-29	1.55e-27	55.291
TBX21	-0.311742	0.307309	-12.0853	3.92e-29	1.6e-27	55.2585
EMP3	-0.931877	3.44902	-12.0814	4.06e-29	1.65e-27	55.2235
STAB1	-0.80984	2.12644	-12.0759	4.27e-29	1.73e-27	55.1738
CRISPLD2	-0.904235	2.36486	-12.0759	4.27e-29	1.73e-27	55.1735
FCRL6	-0.268775	0.227983	-12.0759	4.27e-29	1.73e-27	55.1734
FLVCR2	-0.536175	1.07106	-12.0678	4.59e-29	1.85e-27	55.1013
PLAU	-0.970564	4.38157	-12.0667	4.64e-29	1.87e-27	55.0909
RASGRP1	-0.497529	0.616729	-12.065	4.72e-29	1.89e-27	55.0754
IGLL5	-1.87419	3.03476	-12.0594	4.96e-29	1.99e-27	55.0258
CD79A	-1.36068	2.10498	-12.0538	5.22e-29	2.09e-27	54.9751
RASSF4	-0.558314	1.6041	-12.041	5.86e-29	2.34e-27	54.86
PIP4K2A	-0.530479	2.52761	-12.0364	6.11e-29	2.43e-27	54.8188
ARHGAP31	-0.601583	1.41958	-12.0213	7e-29	2.78e-27	54.6835
AC005747.1	-0.691138	1.35216	-12.0171	7.27e-29	2.89e-27	54.6455
FASLG	-0.432526	0.480411	-12.0161	7.34e-29	2.91e-27	54.6366
PPM1M	-0.554514	2.04807	-12.0068	7.98e-29	3.15e-27	54.5535
MSC	-0.702488	1.8137	-11.9906	9.24e-29	3.64e-27	54.4081
RAB7B	-0.405319	0.758587	-11.9881	9.46e-29	3.72e-27	54.3852
ITGB7	-0.577539	0.987317	-11.961	1.21e-28	4.74e-27	54.143
CLEC1A	-0.30035	0.476304	-11.9591	1.23e-28	4.81e-27	54.1264
KLHDC7B	-0.469342	0.559679	-11.9563	1.26e-28	4.93e-27	54.1011
CCL19	-1.32871	1.63481	-11.9534	1.29e-28	5.05e-27	54.0753
CCDC69	-0.770025	2.01346	-11.9423	1.43e-28	5.57e-27	53.9756
BIRC3	-1.00354	2.49382	-11.9387	1.48e-28	5.74e-27	53.9439
LAYN	-0.618031	1.25728	-11.9322	1.57e-28	6.08e-27	53.8855
CCL22	-0.768259	1.26211	-11.919	1.76e-28	6.83e-27	53.7678
CTHRC1	-1.32852	3.75121	-11.9161	1.81e-28	7e-27	53.7416
ADGRE3	-0.3158	0.275352	-11.9	2.09e-28	8.07e-27	53.5981
HMOX1	-0.813058	3.45544	-11.8927	2.24e-28	8.61e-27	53.5325
RASGRP3	-0.411203	0.741316	-11.8849	2.4e-28	9.21e-27	53.4628
S1PR1	-0.712092	2.05186	-11.8761	2.59e-28	9.95e-27	53.3847
ADAM8	-0.906076	2.04232	-11.8636	2.9e-28	1.11e-26	53.2727
PRKAR2B	-0.737345	1.19521	-11.8537	3.17e-28	1.21e-26	53.1853
SPHK1	-0.9428	1.80293	-11.8409	3.56e-28	1.36e-26	53.0708
GNLY	-1.00444	1.36592	-11.8392	3.61e-28	1.38e-26	53.0559
TRIB2	-0.910139	2.40542	-11.8381	3.65e-28	1.39e-26	53.0461
CPA3	-1.18954	1.96844	-11.827	4.03e-28	1.53e-26	52.947
OAS2	-1.20522	2.60754	-11.8268	4.04e-28	1.53e-26	52.9451
PDE4B	-0.705902	1.2908	-11.8217	4.23e-28	1.6e-26	52.9003
ST6GALNAC5	-0.556053	0.696801	-11.8048	4.92e-28	1.86e-26	52.7493
TIMP2	-1.11796	4.76003	-11.804	4.96e-28	1.87e-26	52.7422
SCARF1	-0.492047	1.24911	-11.7901	5.62e-28	2.11e-26	52.619
CCDC80	-1.05672	1.72352	-11.7831	5.98e-28	2.24e-26	52.5568
TCAF2	-0.290756	0.4174	-11.7713	6.65e-28	2.49e-26	52.4518
APOL4	-0.759053	1.45365	-11.7637	7.11e-28	2.66e-26	52.3846
CD6	-0.525503	1.13807	-11.7508	7.99e-28	2.98e-26	52.2697
MARCO	-1.24317	1.20707	-11.7458	8.35e-28	3.11e-26	52.2255
PLAAT4	-1.44452	4.15694	-11.7396	8.82e-28	3.28e-26	52.171
ISG20	-0.687318	1.86588	-11.7316	9.48e-28	3.51e-26	52.0998
KCNA3	-0.308113	0.291853	-11.7287	9.73e-28	3.6e-26	52.0738
LOX	-0.946205	2.05305	-11.6989	1.27e-27	4.69e-26	51.81
NIBAN1	-0.72757	1.24858	-11.6922	1.35e-27	4.97e-26	51.7506
FRMD6	-0.665942	1.13276	-11.6724	1.61e-27	5.91e-26	51.5763
GREM1	-1.35424	2.61832	-11.6715	1.62e-27	5.95e-26	51.5678
TNFAIP3	-0.702213	3.40714	-11.6696	1.65e-27	6.04e-26	51.5512
RAB33A	-0.319269	0.566857	-11.6577	1.83e-27	6.7e-26	51.4462
SULF1	-1.42698	3.93256	-11.6553	1.87e-27	6.84e-26	51.4249
ADAMTS4	-0.707391	1.48074	-11.6448	2.06e-27	7.49e-26	51.3321
BTN3A1	-0.664277	3.00494	-11.6444	2.06e-27	7.51e-26	51.3286
MEDAG	-0.802387	1.21414	-11.6432	2.09e-27	7.57e-26	51.3184
CYSLTR2	-0.188636	0.188039	-11.6118	2.76e-27	9.99e-26	51.0414
LTB	-0.880756	2.19389	-11.5862	3.46e-27	1.25e-25	50.8158
CXCL8	-1.85488	4.53793	-11.5785	3.71e-27	1.34e-25	50.7475
HSD17B14	-0.606945	1.47356	-11.5693	4.02e-27	1.45e-25	50.6669
MMP2	-1.30975	5.26047	-11.5647	4.19e-27	1.51e-25	50.6258
LPXN	-0.652025	2.57938	-11.5628	4.26e-27	1.53e-25	50.6097
TNFRSF8	-0.241756	0.321327	-11.5542	4.6e-27	1.65e-25	50.5338
APOBEC3H	-0.336756	0.426715	-11.5457	4.97e-27	1.78e-25	50.4588
ZEB2	-0.606968	0.86321	-11.5425	5.1e-27	1.82e-25	50.4313
GPR141	-0.258556	0.241327	-11.5424	5.11e-27	1.82e-25	50.4302
RIPOR2	-0.441629	0.614917	-11.5324	5.58e-27	1.99e-25	50.3422
THEMIS	-0.313634	0.347157	-11.5301	5.7e-27	2.02e-25	50.3218
APOBEC3A	-0.384914	0.369151	-11.5261	5.91e-27	2.09e-25	50.2867
HPSE	-0.633518	1.63943	-11.5243	6e-27	2.12e-25	50.2715
TLR6	-0.320246	0.37457	-11.5216	6.15e-27	2.17e-25	50.2471
BCAT1	-0.701057	0.917457	-11.5125	6.66e-27	2.35e-25	50.1674
SUCNR1	-0.454274	0.476442	-11.5087	6.89e-27	2.42e-25	50.134
CCL3L3	-0.869731	1.17882	-11.4987	7.53e-27	2.64e-25	50.0461
RAB8B	-0.674302	2.19397	-11.4946	7.81e-27	2.74e-25	50.0104
CLECL1	-0.196242	0.202779	-11.4899	8.13e-27	2.85e-25	49.9697
IL10	-0.268194	0.299518	-11.4884	8.24e-27	2.88e-25	49.9565
BATF3	-0.420868	0.746352	-11.4753	9.26e-27	3.23e-25	49.8411
FECH	-0.527094	2.07593	-11.4681	9.87e-27	3.44e-25	49.7779
JAKMIP1	-0.24391	0.252911	-11.4548	1.11e-26	3.86e-25	49.6618
LIPA	-0.68272	3.96353	-11.4408	1.26e-26	4.35e-25	49.5396
TMEM140	-0.553116	2.76114	-11.4362	1.31e-26	4.53e-25	49.4994
CLIP4	-0.44856	0.5455	-11.4356	1.31e-26	4.54e-25	49.4939
TENT5C	-0.866923	2.23009	-11.4163	1.56e-26	5.38e-25	49.325
VMO1	-0.714937	1.41205	-11.4143	1.59e-26	5.47e-25	49.3073
TSPAN4	-0.687498	1.94018	-11.4034	1.75e-26	6.01e-25	49.2121
C19orf38	-0.532721	0.801081	-11.3934	1.91e-26	6.54e-25	49.1254
FAP	-0.86933	1.3223	-11.3866	2.02e-26	6.94e-25	49.0661
DDX58	-0.655292	2.30038	-11.3824	2.1e-26	7.19e-25	49.0289
GAS1	-1.03315	1.30484	-11.3751	2.24e-26	7.65e-25	48.9651
CHI3L2	-0.438288	0.416175	-11.3646	2.46e-26	8.37e-25	48.8742
FCRL5	-0.392475	0.365773	-11.3416	3.01e-26	1.02e-24	48.6739
SIGLEC5	-0.18421	0.163138	-11.3367	3.14e-26	1.07e-24	48.6311
RSAD2	-0.836787	1.41409	-11.3347	3.2e-26	1.08e-24	48.6134
ADAM12	-0.982781	1.40919	-11.3314	3.29e-26	1.11e-24	48.5849
F13A1	-1.01189	1.55946	-11.3301	3.33e-26	1.12e-24	48.5735
IFI30	-0.309992	0.542167	-11.3238	3.52e-26	1.19e-24	48.5183
MZB1	-1.25859	2.19039	-11.3148	3.81e-26	1.28e-24	48.4406
JAK2	-0.67597	1.88419	-11.3024	4.24e-26	1.43e-24	48.3324
NUGGC	-0.259397	0.257029	-11.2988	4.38e-26	1.47e-24	48.301
NRROS	-0.486209	1.09251	-11.295	4.53e-26	1.52e-24	48.2683
ITGA5	-0.970985	3.1575	-11.271	5.59e-26	1.87e-24	48.0597
TNF	-0.410741	0.719604	-11.26	6.16e-26	2.06e-24	47.964
KLRB1	-0.666196	1.2647	-11.2592	6.2e-26	2.07e-24	47.9573
HIVEP3	-0.331501	0.598964	-11.2585	6.23e-26	2.07e-24	47.9514
UBD	-1.46627	3.34653	-11.2574	6.3e-26	2.09e-24	47.9417
RGS19	-0.737457	2.40775	-11.2571	6.31e-26	2.09e-24	47.9395
FYN	-0.698877	1.95857	-11.2564	6.35e-26	2.1e-24	47.9334
SPP1	-2.05639	4.8493	-11.2457	6.98e-26	2.31e-24	47.8402
POU2AF1	-0.752484	0.971555	-11.2309	7.94e-26	2.62e-24	47.7118
VAMP5	-0.950571	3.8611	-11.227	8.21e-26	2.7e-24	47.6787
HLA-DQA2	-1.35606	2.24576	-11.2085	9.66e-26	3.17e-24	47.5181
CLEC6A	-0.169239	0.122692	-11.1942	1.09e-25	3.59e-24	47.3951
VSIR	-0.638941	2.93896	-11.1901	1.13e-25	3.71e-24	47.3593
AIM2	-0.869921	0.92277	-11.1819	1.22e-25	3.98e-24	47.2885
CD93	-0.811937	2.81121	-11.1697	1.35e-25	4.42e-24	47.1826
RAC2	-0.803772	3.93941	-11.1505	1.6e-25	5.22e-24	47.0177
TMEM86A	-0.394899	1.0026	-11.1371	1.8e-25	5.86e-24	46.9015
NXPE3	-0.341095	0.781552	-11.1301	1.91e-25	6.21e-24	46.8415
FERMT3	-0.910608	2.83177	-11.1247	2e-25	6.5e-24	46.7945
CCL21	-1.61459	3.29395	-11.1233	2.03e-25	6.57e-24	46.7831
UBE2E2	-0.651608	1.36621	-11.1025	2.43e-25	7.86e-24	46.6034
RNASE6	-0.709521	3.11446	-11.0928	2.64e-25	8.53e-24	46.5206
HEG1	-0.789649	2.01056	-11.0885	2.74e-25	8.84e-24	46.4836
CHI3L1	-1.20958	2.85556	-11.0814	2.92e-25	9.4e-24	46.4218
CPNE5	-0.503574	1.15394	-11.0797	2.96e-25	9.52e-24	46.4074
CALHM2	-0.635487	1.95887	-11.0777	3.01e-25	9.66e-24	46.3904
MDFIC	-0.706662	1.53998	-11.0776	3.02e-25	9.66e-24	46.3891
LHFPL2	-0.550169	2.68281	-11.0761	3.06e-25	9.77e-24	46.3767
ADAM28	-0.521403	0.808345	-11.0493	3.86e-25	1.23e-23	46.1464
FAM20C	-0.819105	2.49806	-11.0414	4.13e-25	1.32e-23	46.0786
CYTL1	-0.446281	0.549786	-11.0343	4.39e-25	1.4e-23	46.0181
APOL2	-0.755606	3.40898	-11.0329	4.44e-25	1.41e-23	46.0056
GPR174	-0.396579	0.368894	-11.0119	5.33e-25	1.69e-23	45.8257
ADGRE1	-0.284649	0.296303	-11.0055	5.63e-25	1.78e-23	45.7712
CITED2	-0.534008	3.41004	-11.0034	5.74e-25	1.81e-23	45.7531
OR2I1P	-1.47184	3.14223	-11.0019	5.81e-25	1.83e-23	45.7398
CD40	-0.903323	2.31672	-10.9743	7.38e-25	2.33e-23	45.5035
GGT5	-0.771497	1.92472	-10.9692	7.71e-25	2.42e-23	45.4602
LAP3	-0.591235	4.88035	-10.9685	7.75e-25	2.43e-23	45.4546
LUM	-1.36864	6.01357	-10.9645	8.03e-25	2.52e-23	45.4201
CSF2RA	-0.588046	1.16019	-10.9429	9.67e-25	3.03e-23	45.2356
DOCK4	-0.468826	0.807702	-10.9396	9.95e-25	3.11e-23	45.2076
FUT11	-0.423029	1.88648	-10.9345	1.04e-24	3.25e-23	45.1634
C1orf54	-0.476306	2.08517	-10.9207	1.17e-24	3.65e-23	45.0461
PALLD	-0.787128	3.49993	-10.9012	1.39e-24	4.31e-23	44.8795
TNFRSF18	-0.704517	1.43578	-10.8988	1.41e-24	4.39e-23	44.8595
CMTM3	-0.727866	2.70371	-10.886	1.58e-24	4.89e-23	44.7505
CXCL11	-1.45321	2.54713	-10.875	1.73e-24	5.37e-23	44.657
POSTN	-1.51548	4.32984	-10.8723	1.78e-24	5.49e-23	44.634
ALPL	-0.579236	1.19249	-10.8704	1.8e-24	5.57e-23	44.618
ZNF385A	-0.793898	2.24814	-10.8663	1.87e-24	5.76e-23	44.5829
NPC1	-0.415957	2.36519	-10.8618	1.94e-24	5.98e-23	44.545
TMEM106A	-0.47891	1.19091	-10.8424	2.3e-24	7.05e-23	44.3796
PREX1	-0.62119	2.23669	-10.842	2.3e-24	7.06e-23	44.3763
COL3A1	-1.30131	7.45692	-10.8383	2.38e-24	7.28e-23	44.3451
P2RY6	-0.481826	0.94339	-10.8223	2.73e-24	8.34e-23	44.2091
TNFRSF17	-0.782984	0.954503	-10.8144	2.92e-24	8.91e-23	44.1418
COL6A1	-1.06554	5.45501	-10.8023	3.24e-24	9.86e-23	44.0397
GPC6	-0.676725	1.18509	-10.7924	3.52e-24	1.07e-22	43.9552
GPR132	-0.422711	0.928875	-10.7896	3.61e-24	1.1e-22	43.9321
COL23A1	-0.21897	0.339389	-10.772	4.19e-24	1.27e-22	43.7833
NXN	-0.764642	1.70397	-10.7649	4.45e-24	1.35e-22	43.7231
COL6A3	-1.17629	4.1909	-10.7641	4.48e-24	1.36e-22	43.7164
CAMK1G	-0.167117	0.198259	-10.7629	4.53e-24	1.37e-22	43.7059
MATK	-0.449972	0.591085	-10.7603	4.63e-24	1.4e-22	43.6839
TMEM119	-0.848487	2.45512	-10.7575	4.75e-24	1.43e-22	43.6603
FSTL1	-0.90202	4.16715	-10.7552	4.84e-24	1.45e-22	43.6408
VEGFC	-0.530114	1.15396	-10.7502	5.05e-24	1.52e-22	43.5985
PLXDC2	-0.876231	1.79999	-10.7491	5.1e-24	1.53e-22	43.5896
OLFML1	-0.543418	1.21416	-10.7436	5.34e-24	1.6e-22	43.5428
APOBEC3D	-0.534693	1.15607	-10.7376	5.63e-24	1.68e-22	43.4918
SP110	-0.328639	0.789504	-10.7353	5.73e-24	1.71e-22	43.473
NFKBIA	-0.557328	5.12546	-10.7232	6.36e-24	1.89e-22	43.3705
SUSD6	-0.496367	3.60083	-10.7053	7.41e-24	2.2e-22	43.2196
HTRA4	-0.254403	0.268492	-10.7053	7.41e-24	2.2e-22	43.2191
IL18R1	-0.402924	0.761903	-10.6961	8.01e-24	2.37e-22	43.1421
FAS	-0.718566	2.30455	-10.6923	8.28e-24	2.45e-22	43.1097
FBN1	-0.992862	2.43471	-10.6825	8.99e-24	2.66e-22	43.0274
GLT1D1	-0.196952	0.183023	-10.6699	1e-23	2.95e-22	42.9213
LRMP	-0.442886	0.641565	-10.6647	1.05e-23	3.08e-22	42.8778
CALHM5	-0.361796	0.564971	-10.6568	1.12e-23	3.29e-22	42.8113
IKBIP	-0.513326	1.81962	-10.6342	1.36e-23	3.98e-22	42.6211
FBLN2	-1.19829	2.71423	-10.6182	1.55e-23	4.55e-22	42.4872
BTLA	-0.208305	0.221871	-10.614	1.61e-23	4.71e-22	42.4513
SERPINE1	-1.13866	3.39429	-10.6086	1.68e-23	4.93e-22	42.4065
FCAR	-0.334363	0.269222	-10.6005	1.8e-23	5.27e-22	42.3387
MMP1	-1.82231	4.81204	-10.5837	2.08e-23	6.06e-22	42.1977
GLT8D2	-0.66934	1.55198	-10.5631	2.47e-23	7.21e-22	42.0255
PARP14	-0.722746	3.22568	-10.5629	2.48e-23	7.21e-22	42.0232
STOM	-0.840764	4.43757	-10.554	2.67e-23	7.76e-22	41.9487
ITM2A	-0.780521	1.85795	-10.5481	2.81e-23	8.15e-22	41.8998
DEPP1	-0.942166	3.18125	-10.5431	2.93e-23	8.49e-22	41.8577
CAV1	-0.807327	3.17294	-10.523	3.47e-23	1e-21	41.6897
ALOX5	-0.970371	2.59108	-10.5157	3.69e-23	1.07e-21	41.6289
GJA1	-0.795068	3.05901	-10.5116	3.82e-23	1.1e-21	41.5948
FCMR	-0.651249	1.41167	-10.5066	3.99e-23	1.15e-21	41.5528
LGMN	-0.597047	5.05663	-10.5065	3.99e-23	1.15e-21	41.552
HCAR2	-0.811807	0.730666	-10.5025	4.13e-23	1.18e-21	41.5187
HS3ST3A1	-0.350572	0.492171	-10.5009	4.19e-23	1.2e-21	41.5053
COL5A2	-1.1037	4.3094	-10.4931	4.47e-23	1.28e-21	41.4402
PNOC	-0.278828	0.290002	-10.4911	4.54e-23	1.3e-21	41.4244
TNFAIP8	-0.489641	1.40667	-10.4907	4.56e-23	1.3e-21	41.4207
CDK14	-0.561839	0.927052	-10.4767	5.13e-23	1.46e-21	41.3043
ICAM3	-0.405187	0.575377	-10.465	5.66e-23	1.61e-21	41.207
EGR2	-0.671138	1.23568	-10.4534	6.24e-23	1.77e-21	41.1103
QKI	-0.602221	1.25146	-10.4427	6.83e-23	1.94e-21	41.0211
LYL1	-0.374868	0.931207	-10.4369	7.17e-23	2.03e-21	40.9729
COL15A1	-0.959544	3.38433	-10.434	7.34e-23	2.08e-21	40.9492
EOMES	-0.321019	0.341905	-10.4234	8.03e-23	2.27e-21	40.8606
SAMD9	-0.777956	1.83159	-10.423	8.05e-23	2.27e-21	40.8575
VASH1	-0.531303	1.57723	-10.4207	8.21e-23	2.31e-21	40.8383
NID2	-0.64115	1.84674	-10.4186	8.36e-23	2.35e-21	40.8207
SEPTIN1	-0.478835	1.35431	-10.4086	9.09e-23	2.55e-21	40.7378
EPB41L3	-0.671877	1.09647	-10.4055	9.33e-23	2.62e-21	40.7121
TCN2	-0.723697	2.82246	-10.401	9.69e-23	2.71e-21	40.6747
KLRG1	-0.250447	0.334376	-10.3935	1.03e-22	2.88e-21	40.6127
CD226	-0.180244	0.173475	-10.3909	1.05e-22	2.94e-21	40.591
TNC	-1.24835	3.19719	-10.3899	1.06e-22	2.96e-21	40.5831
B2M	-0.717232	9.18498	-10.3832	1.12e-22	3.13e-21	40.5275
ZIK1	-0.133626	0.206272	-10.3807	1.15e-22	3.19e-21	40.5068
ATP6V1B2	-0.543682	3.63721	-10.3597	1.37e-22	3.8e-21	40.3328
SDK1	-0.387129	0.528384	-10.3594	1.37e-22	3.8e-21	40.3309
STK17B	-0.578909	2.73343	-10.3505	1.48e-22	4.09e-21	40.2573
CSGALNACT2	-0.61495	2.43	-10.3413	1.6e-22	4.41e-21	40.1811
ADAMDEC1	-1.15043	3.02643	-10.3333	1.71e-22	4.71e-21	40.1146
CCL7	-0.406892	0.38367	-10.3279	1.78e-22	4.92e-21	40.0702
MCEMP1	-0.612267	0.645953	-10.3261	1.81e-22	4.99e-21	40.0556
MS4A14	-0.210501	0.243025	-10.3213	1.89e-22	5.18e-21	40.0158
NCR3	-0.280588	0.34676	-10.321	1.89e-22	5.19e-21	40.0134
S1PR4	-0.611177	1.19017	-10.3136	2.01e-22	5.51e-21	39.9525
LIX1L	-0.593487	2.02656	-10.3027	2.2e-22	6.02e-21	39.8628
HLA-E	-0.577952	7.81366	-10.2988	2.27e-22	6.22e-21	39.8303
PLAUR	-0.698649	4.02162	-10.2979	2.29e-22	6.25e-21	39.8227
MITF	-0.496824	0.851914	-10.2954	2.34e-22	6.38e-21	39.8021
TGFB3	-0.778957	1.41292	-10.2929	2.39e-22	6.5e-21	39.7818
PNMA1	-0.68459	3.11778	-10.2929	2.39e-22	6.5e-21	39.7813
CXCR1	-0.511099	0.515993	-10.2778	2.71e-22	7.35e-21	39.6577
TWIST2	-0.434685	0.678645	-10.2643	3.03e-22	8.21e-21	39.5462
MXRA5	-1.09674	2.94258	-10.2527	3.34e-22	9.03e-21	39.4509
CDH11	-0.813916	2.10508	-10.243	3.62e-22	9.77e-21	39.3714
LYVE1	-0.550035	0.687921	-10.243	3.62e-22	9.77e-21	39.3709
CYP1B1	-0.74203	0.760484	-10.2314	3.98e-22	1.07e-20	39.2761
CCDC88A	-0.497523	0.72721	-10.2216	4.32e-22	1.16e-20	39.1953
ANXA1	-0.949639	3.90261	-10.2201	4.37e-22	1.18e-20	39.1831
GUCY1B1	-0.645947	1.73214	-10.2182	4.45e-22	1.19e-20	39.1672
ITPRIP	-0.503296	2.17023	-10.2031	5.03e-22	1.35e-20	39.0441
SPARC	-1.00381	7.23888	-10.1998	5.18e-22	1.39e-20	39.0165
CHN1	-0.503185	1.23496	-10.1975	5.28e-22	1.41e-20	38.9976
LTBP2	-0.848753	2.34428	-10.1924	5.5e-22	1.47e-20	38.9557
KCNJ15	-0.282088	0.236954	-10.1899	5.62e-22	1.5e-20	38.9356
EFEMP1	-1.02319	2.64272	-10.1805	6.07e-22	1.62e-20	38.8589
KLHL5	-0.634638	1.78958	-10.1791	6.14e-22	1.63e-20	38.8474
PRKCH	-0.409458	1.25073	-10.1787	6.17e-22	1.64e-20	38.8436
SLAMF6	-0.617345	1.18405	-10.1774	6.23e-22	1.65e-20	38.8336
SH2D3C	-0.490235	1.41886	-10.1707	6.58e-22	1.74e-20	38.7787
ENTPD1	-0.485932	1.95524	-10.1646	6.92e-22	1.83e-20	38.7289
TNFSF4	-0.56752	1.04277	-10.1604	7.17e-22	1.89e-20	38.6942
SEC24D	-0.541852	2.82456	-10.1597	7.21e-22	1.9e-20	38.6884
TPSAB1	-0.997409	2.00641	-10.1511	7.74e-22	2.04e-20	38.6184
EHD2	-0.872499	3.43187	-10.1495	7.84e-22	2.06e-20	38.6055
ATP10D	-0.476449	1.4285	-10.1461	8.07e-22	2.12e-20	38.5773
RFLNB	-0.569153	2.15679	-10.1401	8.48e-22	2.22e-20	38.5287
ARSI	-0.465623	0.68804	-10.1253	9.58e-22	2.51e-20	38.4073
FBLN5	-0.6482	1.76961	-10.1176	1.02e-21	2.67e-20	38.3445
EVC	-0.530244	0.868548	-10.106	1.12e-21	2.93e-20	38.2506
PLCL2	-0.563835	1.09104	-10.101	1.17e-21	3.05e-20	38.2095
TMEM26	-0.165896	0.302335	-10.099	1.19e-21	3.1e-20	38.1932
WBP1L	-0.350808	3.68496	-10.0973	1.21e-21	3.14e-20	38.1798
ODF3B	-0.733975	2.13289	-10.0964	1.22e-21	3.16e-20	38.1722
ZBED2	-0.48215	0.490462	-10.0942	1.24e-21	3.21e-20	38.1545
OLFML2B	-0.878799	2.83548	-10.0892	1.29e-21	3.34e-20	38.1136
TMEM45A	-0.511519	0.959303	-10.0866	1.32e-21	3.41e-20	38.0926
RNF19B	-0.503843	4.44668	-10.0816	1.37e-21	3.55e-20	38.0519
IGFLR1	-0.268714	0.614122	-10.0813	1.38e-21	3.55e-20	38.0493
KIR2DL4	-0.286473	0.264107	-10.081	1.38e-21	3.56e-20	38.0468
ANTXR1	-1.13408	3.36386	-10.0618	1.62e-21	4.16e-20	37.8906
F2R	-0.697135	3.32282	-10.0539	1.72e-21	4.43e-20	37.8264
DOK5	-0.32351	0.49661	-10.0283	2.13e-21	5.46e-20	37.6184
SFRP2	-1.88512	3.44337	-10.0213	2.25e-21	5.78e-20	37.562
THBS2	-1.39632	3.79859	-10.0148	2.38e-21	6.09e-20	37.5089
LOXL3	-0.339994	1.23261	-10.0127	2.42e-21	6.19e-20	37.4919
LCK	-0.872182	2.09951	-10.0117	2.44e-21	6.23e-20	37.4843
HS3ST2	-0.378863	0.426129	-10.0074	2.52e-21	6.44e-20	37.4496
LITAF	-0.447345	4.91711	-9.99931	2.7e-21	6.87e-20	37.3838
SIGLEC11	-0.0870644	0.102267	-9.98959	2.92e-21	7.43e-20	37.3052
XAF1	-0.599693	1.11745	-9.9833	3.07e-21	7.81e-20	37.2543
TENM4	-0.276273	0.354334	-9.96658	3.52e-21	8.95e-20	37.1192
A2M	-0.845691	5.12409	-9.96417	3.59e-21	9.11e-20	37.0997
VCAN	-0.998572	2.70573	-9.96375	3.61e-21	9.13e-20	37.0963
TAP1	-0.821731	5.50739	-9.96366	3.61e-21	9.13e-20	37.0956
PTGDS	-1.04471	2.44576	-9.96185	3.66e-21	9.25e-20	37.0809
ADAMTS1	-0.670925	1.8257	-9.95916	3.74e-21	9.45e-20	37.0592
IFIT5	-0.580306	2.45316	-9.95582	3.85e-21	9.69e-20	37.0323
BCL6	-0.534359	1.9145	-9.95491	3.88e-21	9.75e-20	37.0249
CYLD	-0.430948	1.75156	-9.94468	4.21e-21	1.06e-19	36.9424
DZIP1L	-0.247064	0.395299	-9.92537	4.93e-21	1.24e-19	36.7867
ZNF831	-0.14501	0.130534	-9.92484	4.95e-21	1.24e-19	36.7824
PSAP	-0.488446	8.38204	-9.92142	5.09e-21	1.28e-19	36.7549
SIGLEC12	-0.58148	0.809743	-9.92042	5.14e-21	1.28e-19	36.7468
CD244	-0.353783	0.470283	-9.91926	5.19e-21	1.29e-19	36.7375
INHBA	-0.977862	2.32279	-9.91718	5.27e-21	1.31e-19	36.7208
FCRL3	-0.245587	0.213911	-9.91352	5.43e-21	1.35e-19	36.6913
VAV1	-0.569675	1.48074	-9.90405	5.87e-21	1.46e-19	36.6151
KYNU	-0.301057	0.360184	-9.89938	6.1e-21	1.51e-19	36.5775
DAPK1	-0.769941	1.52918	-9.89676	6.23e-21	1.54e-19	36.5564
ALPK2	-0.202102	0.226248	-9.89231	6.46e-21	1.6e-19	36.5206
SPOCK1	-0.938444	1.49036	-9.89014	6.57e-21	1.63e-19	36.5032
KCNE4	-0.533421	1.06688	-9.88896	6.64e-21	1.64e-19	36.4936
IGFBP5	-1.18511	4.97772	-9.88854	6.66e-21	1.64e-19	36.4903
CEACAM21	-0.316836	0.614124	-9.88103	7.08e-21	1.74e-19	36.43
GUCY1A1	-0.773089	1.50394	-9.88086	7.09e-21	1.74e-19	36.4286
LAMP3	-0.591914	1.6616	-9.88055	7.1e-21	1.75e-19	36.4261
CMPK2	-0.686117	1.71974	-9.87235	7.59e-21	1.86e-19	36.3602
TSPYL5	-0.417471	0.782724	-9.87194	7.62e-21	1.87e-19	36.3569
APOL6	-0.634748	3.19804	-9.87041	7.71e-21	1.89e-19	36.3447
CCN2	-0.907042	5.45333	-9.87022	7.73e-21	1.89e-19	36.3431
COL1A2	-1.20891	6.66811	-9.86953	7.77e-21	1.9e-19	36.3376
GSDME	-0.338772	0.492151	-9.84671	9.35e-21	2.28e-19	36.1545
RAB34	-0.674183	2.20407	-9.83544	1.02e-20	2.5e-19	36.0642
DDX60	-0.747437	2.42927	-9.83411	1.04e-20	2.52e-19	36.0535
IL6	-0.883041	1.28965	-9.82259	1.14e-20	2.76e-19	35.9612
ABCD2	-0.124879	0.1215	-9.82102	1.15e-20	2.8e-19	35.9487
RNF144B	-0.45175	1.19811	-9.81573	1.2e-20	2.91e-19	35.9063
CD101	-0.254817	0.616017	-9.81415	1.22e-20	2.95e-19	35.8937
TRANK1	-0.513243	1.82583	-9.81379	1.22e-20	2.95e-19	35.8909
SEC14L1	-0.407074	2.47678	-9.80997	1.26e-20	3.04e-19	35.8603
IFNG	-0.366844	0.355459	-9.80817	1.28e-20	3.08e-19	35.8459
PLCB2	-0.470876	1.36145	-9.8055	1.31e-20	3.15e-19	35.8246
ATP6V0D2	-0.318886	0.455262	-9.79956	1.37e-20	3.3e-19	35.777
PDGFRB	-0.834754	3.58141	-9.79908	1.38e-20	3.31e-19	35.7732
BTN2A2	-0.364902	1.34009	-9.79241	1.45e-20	3.49e-19	35.7199
SYNE3	-0.228799	0.408882	-9.79092	1.47e-20	3.52e-19	35.708
P2RY14	-0.467127	0.77745	-9.78834	1.5e-20	3.59e-19	35.6874
PTGIR	-0.31051	0.607539	-9.78682	1.52e-20	3.63e-19	35.6753
FFAR2	-0.610303	0.856925	-9.78466	1.54e-20	3.69e-19	35.658
MFAP5	-0.783181	1.13213	-9.77775	1.63e-20	3.9e-19	35.6029
A4GALT	-0.710867	1.8574	-9.77258	1.7e-20	4.06e-19	35.5616
TLR10	-0.244982	0.243528	-9.76299	1.84e-20	4.38e-19	35.4851
SNX10	-0.684364	2.1147	-9.76217	1.85e-20	4.41e-19	35.4786
DAPP1	-0.621451	1.27669	-9.75659	1.94e-20	4.6e-19	35.4341
APOL1	-1.04967	4.68831	-9.75131	2.02e-20	4.8e-19	35.392
FGF7	-0.57096	0.735978	-9.75098	2.03e-20	4.8e-19	35.3894
SNAI3	-0.366602	0.698361	-9.74911	2.06e-20	4.87e-19	35.3744
MT2A	-1.0602	5.08522	-9.74748	2.09e-20	4.93e-19	35.3615
SCPEP1	-0.606899	3.05598	-9.74705	2.09e-20	4.94e-19	35.3581
SDC2	-0.773045	2.98637	-9.74335	2.16e-20	5.08e-19	35.3286
GALNT15	-0.378198	0.468847	-9.7416	2.19e-20	5.15e-19	35.3147
MCUB	-0.614565	2.39344	-9.74047	2.21e-20	5.19e-19	35.3057
FAM110B	-0.256648	0.401764	-9.7366	2.28e-20	5.35e-19	35.2749
SLFN5	-0.71225	1.80834	-9.73307	2.34e-20	5.5e-19	35.2468
FDCSP	-1.08891	1.07976	-9.73193	2.36e-20	5.54e-19	35.2377
KCNJ8	-0.509259	1.30065	-9.72655	2.47e-20	5.78e-19	35.1949
AEBP1	-1.20059	4.91127	-9.71303	2.75e-20	6.44e-19	35.0874
CERCAM	-0.812917	2.49121	-9.70528	2.93e-20	6.84e-19	35.0258
CORO1A	-0.762559	3.25216	-9.69454	3.19e-20	7.45e-19	34.9405
DUSP1	-0.924671	5.3499	-9.68124	3.55e-20	8.28e-19	34.835
FLT3	-0.136372	0.149758	-9.67897	3.62e-20	8.42e-19	34.817
JCAD	-0.638306	1.39391	-9.66843	3.94e-20	9.15e-19	34.7334
FMO1	-0.270293	0.317241	-9.66782	3.96e-20	9.19e-19	34.7286
FCRLA	-0.327882	0.295016	-9.63942	4.97e-20	1.15e-18	34.5037
GRAP2	-0.272123	0.493313	-9.62654	5.51e-20	1.28e-18	34.4019
PIM2	-0.588227	3.74823	-9.60963	6.3e-20	1.46e-18	34.2683
MEIS3	-0.461996	1.03944	-9.57987	7.99e-20	1.85e-18	34.0337
LHFPL6	-0.679332	2.6626	-9.57424	8.36e-20	1.93e-18	33.9893
NLRP1	-0.435051	0.810883	-9.57029	8.63e-20	1.99e-18	33.9582
HLX	-0.372246	1.10652	-9.56569	8.95e-20	2.06e-18	33.922
ADGRL2	-0.505542	1.13096	-9.56556	8.96e-20	2.06e-18	33.921
EVC2	-0.205564	0.307934	-9.55621	9.65e-20	2.22e-18	33.8474
BICC1	-0.581106	1.23448	-9.55607	9.66e-20	2.22e-18	33.8463
ADGRL4	-0.590752	1.90044	-9.55287	9.91e-20	2.27e-18	33.8211
PLPP7	-0.308841	0.60362	-9.54894	1.02e-19	2.34e-18	33.7903
NRP2	-0.647433	1.59231	-9.5388	1.11e-19	2.53e-18	33.7106
FNDC1	-1.06809	2.11179	-9.52409	1.25e-19	2.85e-18	33.5951
CD1C	-0.459131	0.766104	-9.51579	1.33e-19	3.04e-18	33.5299
SLCO2B1	-0.585127	2.72213	-9.51107	1.38e-19	3.15e-18	33.4929
GPX3	-0.835092	2.88027	-9.50634	1.43e-19	3.26e-18	33.4559
CCN1	-0.978049	4.50001	-9.50054	1.5e-19	3.41e-18	33.4104
CPVL	-0.855631	2.42429	-9.49718	1.54e-19	3.5e-18	33.3841
ZAP70	-0.4662	0.892131	-9.49519	1.57e-19	3.55e-18	33.3685
DERL3	-0.787644	2.11873	-9.495	1.57e-19	3.56e-18	33.3669
IL6R	-0.493158	1.47227	-9.49211	1.61e-19	3.63e-18	33.3444
SPART	-0.525081	1.14634	-9.48928	1.64e-19	3.71e-18	33.3221
CD22	-0.442729	0.443846	-9.48446	1.71e-19	3.85e-18	33.2844
TNFRSF4	-0.568849	1.56598	-9.47573	1.83e-19	4.12e-18	33.2162
RASGRP2	-0.333384	0.580667	-9.47352	1.86e-19	4.19e-18	33.1988
SELP	-0.586303	0.893919	-9.46974	1.92e-19	4.31e-18	33.1693
HIC1	-0.405243	1.06511	-9.46551	1.98e-19	4.45e-18	33.1362
MOXD1	-0.640149	1.36063	-9.46458	2e-19	4.48e-18	33.1289
DDR2	-0.73878	1.39818	-9.45967	2.08e-19	4.65e-18	33.0906
TSHZ3	-0.431237	0.920226	-9.45354	2.18e-19	4.88e-18	33.0427
SYNDIG1	-0.500323	0.87639	-9.44829	2.27e-19	5.08e-18	33.0017
STAP1	-0.297415	0.319784	-9.44438	2.34e-19	5.23e-18	32.9712
TNFSF12	-0.593196	2.61812	-9.44017	2.42e-19	5.41e-18	32.9383
MOB3A	-0.370288	3.25591	-9.43383	2.55e-19	5.68e-18	32.8889
SEMA6B	-0.543814	1.54553	-9.42709	2.69e-19	5.98e-18	32.8363
CYBRD1	-0.888552	2.86707	-9.42331	2.77e-19	6.15e-18	32.8068
RHOJ	-0.494158	1.34233	-9.41968	2.85e-19	6.33e-18	32.7785
TWSG1	-0.630486	3.03707	-9.41705	2.91e-19	6.45e-18	32.7581
MMRN1	-0.467523	0.528929	-9.41309	3e-19	6.65e-18	32.7272
ELL2	-0.513101	2.14945	-9.40997	3.07e-19	6.81e-18	32.7029
HIF1A	-0.68498	4.303	-9.40172	3.28e-19	7.25e-18	32.6387
ADAMTS12	-0.691088	1.58322	-9.40124	3.29e-19	7.27e-18	32.6349
ST3GAL6	-0.279107	0.430987	-9.39883	3.36e-19	7.4e-18	32.6162
ZNF469	-0.42882	0.714172	-9.38778	3.66e-19	8.07e-18	32.5302
MARCHF1	-0.418097	0.682532	-9.38504	3.74e-19	8.24e-18	32.509
BGN	-1.12021	6.24427	-9.37891	3.92e-19	8.63e-18	32.4614
GPR137B	-0.485836	2.92172	-9.37591	4.02e-19	8.83e-18	32.4381
CALD1	-0.982961	3.92433	-9.37337	4.1e-19	9e-18	32.4183
GABARAPL1	-0.525283	2.74284	-9.36692	4.31e-19	9.45e-18	32.3682
DYSF	-0.502511	1.56571	-9.3615	4.5e-19	9.85e-18	32.3261
MAP3K8	-0.488952	2.11147	-9.35852	4.61e-19	1.01e-17	32.303
FMNL3	-0.465255	1.63448	-9.35544	4.72e-19	1.03e-17	32.2791
S100A9	-1.22199	5.25368	-9.35337	4.8e-19	1.05e-17	32.2631
MS4A1	-0.533272	0.47628	-9.35312	4.81e-19	1.05e-17	32.2611
TMEM255A	-0.221832	0.281215	-9.35021	4.92e-19	1.07e-17	32.2385
GNAI2	-0.509557	4.59403	-9.34147	5.27e-19	1.15e-17	32.1708
SPIRE2	0.61227	3.08782	9.34099	5.29e-19	1.15e-17	32.1671
ZMYND15	-0.409241	1.08758	-9.33854	5.39e-19	1.17e-17	32.1481
STC1	-0.707016	2.02641	-9.3367	5.47e-19	1.19e-17	32.1338
CREM	-0.314069	1.71623	-9.32227	6.12e-19	1.33e-17	32.0221
CYP7B1	-0.436097	0.538211	-9.32215	6.13e-19	1.33e-17	32.0211
TUBB6	-0.692011	2.76049	-9.32003	6.23e-19	1.35e-17	32.0048
PHACTR1	-0.257247	0.416039	-9.31483	6.49e-19	1.4e-17	31.9645
COL1A1	-1.24886	7.40848	-9.30922	6.78e-19	1.46e-17	31.9212
SP100	-0.420065	2.31315	-9.30772	6.86e-19	1.48e-17	31.9096
SERPINB8	-0.468481	1.99997	-9.30244	7.15e-19	1.54e-17	31.8687
PDLIM3	-0.673027	1.5384	-9.3	7.29e-19	1.57e-17	31.8499
IL12B	-0.062096	0.053221	-9.29967	7.31e-19	1.57e-17	31.8474
CD163L1	-0.455278	0.910756	-9.29907	7.34e-19	1.57e-17	31.8427
VSTM1	-0.179022	0.174511	-9.29017	7.87e-19	1.69e-17	31.774
CST7	-0.861274	2.28534	-9.28812	8e-19	1.71e-17	31.7582
ANKRD44	-0.348132	0.70669	-9.28781	8.02e-19	1.71e-17	31.7558
LMO2	-0.432161	1.40322	-9.28468	8.22e-19	1.75e-17	31.7316
ELK3	-0.550683	2.98244	-9.28386	8.27e-19	1.76e-17	31.7252
CD36	-0.47937	0.703994	-9.27993	8.53e-19	1.82e-17	31.6949
LYZ	-1.71316	7.09671	-9.2793	8.57e-19	1.82e-17	31.6901
ARHGDIB	-0.684128	5.21225	-9.27687	8.73e-19	1.86e-17	31.6713
ATP10A	-0.35891	0.71171	-9.27451	8.9e-19	1.89e-17	31.6532
PDGFRL	-0.549424	0.807909	-9.27266	9.03e-19	1.91e-17	31.6389
HCAR3	-0.504156	0.401506	-9.26304	9.73e-19	2.06e-17	31.5647
KCNJ5	-0.220536	0.265965	-9.25222	1.06e-18	2.24e-17	31.4814
HOPX	-0.612402	1.17237	-9.2512	1.07e-18	2.26e-17	31.4735
SEPTIN6	-0.491297	2.27622	-9.24742	1.1e-18	2.32e-17	31.4444
BCL6B	-0.468131	1.29367	-9.24672	1.1e-18	2.33e-17	31.439
IL1B	-1.08223	2.57467	-9.24221	1.14e-18	2.41e-17	31.4043
COL6A2	-1.00408	5.78798	-9.23655	1.2e-18	2.52e-17	31.3607
CD1B	-0.272524	0.282067	-9.23295	1.23e-18	2.59e-17	31.3331
TEK	-0.442836	1.08253	-9.21863	1.38e-18	2.89e-17	31.223
RUNX3	-0.717191	1.93988	-9.21592	1.4e-18	2.95e-17	31.2022
FERMT2	-0.622397	1.61127	-9.21337	1.43e-18	3e-17	31.1826
MRC2	-0.833002	2.90449	-9.20856	1.49e-18	3.11e-17	31.1457
BST2	-1.31844	5.50646	-9.2076	1.5e-18	3.13e-17	31.1383
WNT2	-0.660832	1.88448	-9.20756	1.5e-18	3.13e-17	31.138
IL9R	-0.135285	0.15966	-9.20515	1.53e-18	3.19e-17	31.1196
NOX4	-0.356106	0.489962	-9.19538	1.65e-18	3.43e-17	31.0446
DKK3	-0.699325	3.38959	-9.18604	1.77e-18	3.69e-17	30.973
NAGK	-0.295209	2.39118	-9.18443	1.79e-18	3.73e-17	30.9606
SYNC	-0.347726	0.534641	-9.18298	1.81e-18	3.77e-17	30.9495
RELL1	-0.525149	1.51837	-9.1812	1.84e-18	3.82e-17	30.9359
LPAR1	-0.556357	1.48603	-9.18089	1.84e-18	3.82e-17	30.9335
CDKN2B	-0.674023	2.03889	-9.17732	1.9e-18	3.92e-17	30.9062
CLEC2D	-0.374417	0.663787	-9.17726	1.9e-18	3.92e-17	30.9057
PTPN7	-0.721705	1.34801	-9.1734	1.95e-18	4.04e-17	30.8761
MEOX1	-0.409056	0.702067	-9.15792	2.2e-18	4.55e-17	30.7577
C20orf194	-0.365006	0.637707	-9.14553	2.42e-18	5e-17	30.663
P2RY12	-0.179321	0.192685	-9.14318	2.47e-18	5.09e-17	30.645
CD109	-0.770378	1.0896	-9.14045	2.52e-18	5.19e-17	30.6242
LATS2	-0.480197	2.03675	-9.13526	2.63e-18	5.4e-17	30.5846
DCBLD1	-0.334052	2.28628	-9.12664	2.81e-18	5.76e-17	30.5188
CD1D	-0.38466	0.992496	-9.12091	2.93e-18	6.02e-17	30.475
SHE	-0.254186	0.443798	-9.11687	3.03e-18	6.2e-17	30.4442
DCSTAMP	-0.237854	0.213675	-9.11623	3.04e-18	6.23e-17	30.4393
PARP12	-0.468667	3.17871	-9.11118	3.16e-18	6.47e-17	30.4008
CYYR1	-0.454254	1.40133	-9.1079	3.24e-18	6.63e-17	30.3759
TIAM1	-0.362812	0.524626	-9.10139	3.41e-18	6.96e-17	30.3262
ABI3BP	-0.429221	0.586295	-9.10121	3.42e-18	6.96e-17	30.3249
FBLN7	-0.142096	0.241229	-9.09717	3.52e-18	7.18e-17	30.2941
FGFR1	-0.568798	1.6024	-9.09196	3.67e-18	7.46e-17	30.2545
GIMAP5	-0.193761	0.19523	-9.08685	3.82e-18	7.76e-17	30.2156
TWIST1	-0.600791	1.16442	-9.0864	3.83e-18	7.77e-17	30.2122
ZNF521	-0.39702	0.760041	-9.08387	3.9e-18	7.92e-17	30.1929
THY1	-0.775789	3.89127	-9.07307	4.24e-18	8.6e-17	30.1108
GIT2	-0.268423	1.34709	-9.0683	4.4e-18	8.91e-17	30.0746
GATA3	-0.330665	0.62105	-9.06315	4.58e-18	9.26e-17	30.0355
GLI3	-0.384438	0.532078	-9.05822	4.76e-18	9.61e-17	29.998
RMC1	-0.347248	2.90375	-9.04914	5.1e-18	1.03e-16	29.9291
JCHAIN	-2.05555	5.90329	-9.04719	5.18e-18	1.04e-16	29.9143
SPARCL1	-0.937855	3.90211	-9.0424	5.37e-18	1.08e-16	29.878
CAVIN1	-0.776869	4.70841	-9.03712	5.59e-18	1.13e-16	29.838
FEZ1	-0.315433	0.757269	-9.02501	6.14e-18	1.23e-16	29.7462
CERKL	-0.388634	1.07765	-9.02182	6.29e-18	1.26e-16	29.7221
GFI1	-0.570951	1.04597	-9.01044	6.86e-18	1.38e-16	29.636
TAP2	-0.559993	2.93084	-9.00666	7.07e-18	1.42e-16	29.6074
APBA2	-0.33469	0.675535	-8.99724	7.59e-18	1.52e-16	29.5362
ANXA2R	-0.280064	0.643841	-8.98275	8.48e-18	1.7e-16	29.4267
LYN	-0.522378	3.53554	-8.97798	8.8e-18	1.76e-16	29.3907
CXCR2	-0.44724	0.58444	-8.97689	8.87e-18	1.77e-16	29.3825
OAS3	-0.692088	3.65264	-8.96893	9.43e-18	1.88e-16	29.3224
RHEX	-0.192388	0.228081	-8.96844	9.47e-18	1.89e-16	29.3188
DLC1	-0.455776	1.29739	-8.96639	9.62e-18	1.91e-16	29.3033
CHSY1	-0.463336	2.74167	-8.96263	9.9e-18	1.97e-16	29.2749
EHD3	-0.408466	1.24302	-8.96171	9.97e-18	1.98e-16	29.268
ANXA5	-0.515393	5.90778	-8.95454	1.05e-17	2.09e-16	29.214
SELE	-0.540257	0.798985	-8.94853	1.1e-17	2.18e-16	29.1688
SLC2A6	-0.462827	1.26701	-8.94719	1.11e-17	2.2e-16	29.1587
CTSO	-0.605339	3.011	-8.94566	1.13e-17	2.23e-16	29.1472
IL15	-0.309532	0.67701	-8.94508	1.13e-17	2.24e-16	29.1428
NR4A3	-0.489453	0.713402	-8.94164	1.16e-17	2.29e-16	29.1169
ALOX15B	-0.488805	0.559113	-8.94034	1.17e-17	2.31e-16	29.1071
RTN1	-0.309258	0.493296	-8.92766	1.29e-17	2.54e-16	29.0117
PCOLCE	-0.800617	3.42285	-8.92271	1.34e-17	2.64e-16	28.9746
TSPAN11	-0.4732	1.09425	-8.92252	1.34e-17	2.64e-16	28.9731
LMCD1	-0.460232	1.51566	-8.91841	1.39e-17	2.72e-16	28.9422
HPGDS	-0.267121	0.410187	-8.9138	1.44e-17	2.82e-16	28.9076
SORCS2	-0.356092	0.628758	-8.9137	1.44e-17	2.82e-16	28.9069
GFRA2	-0.123559	0.154437	-8.91253	1.45e-17	2.84e-16	28.898
USP18	-0.601554	1.81676	-8.9097	1.48e-17	2.9e-16	28.8769
SLC49A3	-0.445909	1.11329	-8.90941	1.48e-17	2.9e-16	28.8746
COL10A1	-1.26071	2.19874	-8.90097	1.58e-17	3.09e-16	28.8113
NECAB3	0.510909	2.95783	8.89555	1.65e-17	3.22e-16	28.7706
MDGA1	-0.18993	0.259343	-8.88874	1.74e-17	3.38e-16	28.7196
NLGN2	-0.545067	1.62012	-8.88705	1.76e-17	3.42e-16	28.7069
SYDE1	-0.516194	1.85785	-8.8867	1.76e-17	3.43e-16	28.7043
CHSY3	-0.280208	0.555278	-8.88651	1.77e-17	3.43e-16	28.7029
GTF2IRD1	0.483285	3.62329	8.87762	1.89e-17	3.67e-16	28.6363
RNASE2	-0.411974	0.682466	-8.86454	2.09e-17	4.05e-16	28.5385
ECSCR	-0.403598	1.1826	-8.85638	2.22e-17	4.3e-16	28.4774
IL22RA2	-0.139357	0.125142	-8.85505	2.24e-17	4.34e-16	28.4675
ASPHD2	-0.589836	1.77587	-8.85422	2.26e-17	4.36e-16	28.4613
OPTN	-0.441337	4.16689	-8.85067	2.32e-17	4.48e-16	28.4347
WDR7	-0.265188	0.868132	-8.8492	2.34e-17	4.52e-16	28.4238
PTPRM	-0.456937	1.38148	-8.84875	2.35e-17	4.53e-16	28.4204
JAZF1	-0.458304	1.24526	-8.82981	2.72e-17	5.23e-16	28.279
TNFRSF13C	-0.368107	0.560969	-8.82914	2.73e-17	5.25e-16	28.274
MICB	-0.623972	1.77291	-8.82805	2.75e-17	5.29e-16	28.2658
PCDH17	-0.379275	0.864399	-8.82624	2.79e-17	5.35e-16	28.2524
ADGRF5	-0.514771	1.69117	-8.82342	2.85e-17	5.46e-16	28.2313
TRPC6	-0.202594	0.345931	-8.81965	2.93e-17	5.62e-16	28.2032
FCRL2	-0.211366	0.206512	-8.81584	3.02e-17	5.78e-16	28.1748
CTSG	-0.533235	0.534154	-8.81548	3.03e-17	5.79e-16	28.1721
SEMA7A	-0.604259	1.66131	-8.80353	3.31e-17	6.33e-16	28.0832
TPSB2	-0.877456	1.83449	-8.80277	3.33e-17	6.36e-16	28.0775
TNIP3	-0.296333	0.397647	-8.80208	3.35e-17	6.38e-16	28.0723
EMILIN1	-0.910226	4.12874	-8.79831	3.44e-17	6.56e-16	28.0443
CLEC4D	-0.199928	0.141848	-8.79782	3.46e-17	6.58e-16	28.0407
XCL2	-0.33186	0.42074	-8.79241	3.6e-17	6.84e-16	28.0004
COPZ2	-0.576819	1.8013	-8.79241	3.6e-17	6.84e-16	28.0004
AMOTL1	-0.545411	1.16813	-8.79227	3.61e-17	6.84e-16	27.9993
GEM	-0.673431	2.99446	-8.78723	3.74e-17	7.1e-16	27.9619
RAB27A	-0.463385	2.39348	-8.78259	3.88e-17	7.34e-16	27.9274
EIF4E3	-0.467065	1.52028	-8.77288	4.17e-17	7.89e-16	27.8552
WWTR1	-0.657777	1.87575	-8.7672	4.35e-17	8.23e-16	27.8131
ZNF366	-0.202198	0.337871	-8.7668	4.37e-17	8.25e-16	27.8101
MFNG	-0.530932	1.86501	-8.76566	4.41e-17	8.31e-16	27.8016
RGS16	-0.65697	3.02903	-8.76367	4.47e-17	8.43e-16	27.7868
HERPUD1	-0.381927	4.44602	-8.76285	4.5e-17	8.47e-16	27.7808
ADAMTSL4	-0.471353	1.02667	-8.76127	4.55e-17	8.56e-16	27.7691
PPM1K	-0.328011	0.894683	-8.75536	4.76e-17	8.94e-16	27.7252
CLEC9A	-0.0793296	0.0875588	-8.75427	4.8e-17	9.01e-16	27.7171
STK32B	-0.146052	0.206808	-8.75416	4.8e-17	9.01e-16	27.7163
ZNF683	-0.481633	0.487647	-8.74717	5.06e-17	9.49e-16	27.6645
PFKFB3	-0.476562	3.56761	-8.73443	5.57e-17	1.04e-15	27.5701
IFIH1	-0.545749	2.68929	-8.73185	5.68e-17	1.06e-15	27.551
JAM2	-0.398567	0.775774	-8.7305	5.74e-17	1.07e-15	27.541
FBXL7	-0.394378	0.952583	-8.72763	5.86e-17	1.09e-15	27.5198
TTYH2	-0.302779	0.731232	-8.72754	5.87e-17	1.09e-15	27.5191
CMTM2	-0.286303	0.464706	-8.72379	6.03e-17	1.12e-15	27.4914
ITGAV	-0.642783	3.57338	-8.72044	6.19e-17	1.15e-15	27.4666
IFNAR2	-0.299062	2.13059	-8.7174	6.33e-17	1.18e-15	27.4441
KLF9	-0.633632	2.27523	-8.70456	6.97e-17	1.29e-15	27.3492
ARHGAP20	-0.133216	0.168127	-8.70169	7.12e-17	1.32e-15	27.328
SIGLEC6	-0.134122	0.150037	-8.69312	7.59e-17	1.41e-15	27.2647
FILIP1L	-0.688789	2.99239	-8.69248	7.63e-17	1.41e-15	27.26
TXNDC15	-0.32091	2.87992	-8.68173	8.27e-17	1.53e-15	27.1807
COL5A1	-0.903614	4.2242	-8.67957	8.4e-17	1.55e-15	27.1648
HLA-C	-0.676782	8.76123	-8.67421	8.75e-17	1.62e-15	27.1253
TSC22D3	-0.602187	3.27595	-8.66229	9.56e-17	1.76e-15	27.0375
ITGAE	-0.338267	1.76461	-8.65945	9.77e-17	1.8e-15	27.0166
RARRES1	-1.08068	3.0732	-8.65243	1.03e-16	1.9e-15	26.9649
PDGFC	-0.570572	1.52641	-8.64912	1.05e-16	1.94e-15	26.9406
NCR1	-0.126767	0.114622	-8.64398	1.1e-16	2.01e-15	26.9028
GJA5	-0.514789	1.37352	-8.64309	1.1e-16	2.03e-15	26.8963
KCTD12	-0.895176	2.9128	-8.64082	1.12e-16	2.06e-15	26.8796
TRABD2A	0.644959	3.73075	8.63914	1.14e-16	2.08e-15	26.8673
APLNR	-0.681001	2.49703	-8.63744	1.15e-16	2.11e-15	26.8547
NECAP2	-0.301163	3.7114	-8.63482	1.17e-16	2.15e-15	26.8355
AGPAT4	-0.379256	0.802809	-8.63448	1.18e-16	2.15e-15	26.833
CXCL6	-0.664862	1.00987	-8.63095	1.21e-16	2.21e-15	26.8071
SNX29	-0.291773	1.22089	-8.63087	1.21e-16	2.21e-15	26.8065
CAV2	-0.560655	1.67671	-8.62788	1.24e-16	2.25e-15	26.7846
SIRPA	-0.758135	2.73642	-8.62559	1.26e-16	2.29e-15	26.7678
MGAT1	-0.393844	4.58191	-8.62547	1.26e-16	2.29e-15	26.7669
FZD1	-0.397653	1.87459	-8.62275	1.28e-16	2.33e-15	26.7469
CTSC	-0.446637	3.87978	-8.61676	1.34e-16	2.44e-15	26.703
COL11A1	-0.992175	2.02096	-8.61208	1.39e-16	2.52e-15	26.6686
CHRD	-0.277819	0.606852	-8.6037	1.48e-16	2.68e-15	26.6073
GRASP	-0.37246	1.33607	-8.59632	1.56e-16	2.83e-15	26.5532
MBP	-0.332246	1.77587	-8.59271	1.6e-16	2.9e-15	26.5268
MAX	-0.308858	3.87519	-8.58356	1.72e-16	3.11e-15	26.4598
NPL	-0.419967	1.68662	-8.58175	1.74e-16	3.14e-15	26.4466
ADPRH	-0.332888	1.32382	-8.57599	1.82e-16	3.28e-15	26.4045
MXD1	-0.590402	3.32022	-8.57364	1.85e-16	3.33e-15	26.3873
IL24	-0.676734	1.13703	-8.57327	1.85e-16	3.34e-15	26.3846
MCL1	-0.453745	6.15246	-8.56918	1.91e-16	3.44e-15	26.3547
SLC43A3	-0.768983	1.93289	-8.56159	2.02e-16	3.63e-15	26.2993
BHLHE22	-0.272784	0.465929	-8.56129	2.03e-16	3.64e-15	26.2971
PTGS1	-0.552612	1.73834	-8.55415	2.14e-16	3.83e-15	26.245
DEGS1	-0.455437	3.93413	-8.54948	2.21e-16	3.96e-15	26.2109
PSMB9	-0.774201	4.66443	-8.5478	2.24e-16	4.01e-15	26.1987
CCL11	-0.864852	2.02195	-8.5441	2.3e-16	4.12e-15	26.1717
CPXM1	-0.713447	2.6051	-8.54185	2.34e-16	4.18e-15	26.1553
CCL23	-0.301427	0.42679	-8.54088	2.36e-16	4.21e-15	26.1482
HCFC2	-0.315887	1.11443	-8.53949	2.38e-16	4.25e-15	26.1381
IHH	1.04933	5.00044	8.53713	2.42e-16	4.32e-15	26.1209
COL8A1	-0.857368	2.0294	-8.53318	2.49e-16	4.44e-15	26.0921
RELT	-0.327053	1.38227	-8.53311	2.5e-16	4.44e-15	26.0916
IFI44	-0.82372	2.52957	-8.53174	2.52e-16	4.48e-15	26.0816
RNF144A	-0.50586	1.73146	-8.53048	2.54e-16	4.52e-15	26.0724
CHIT1	-0.502601	0.482273	-8.52905	2.57e-16	4.57e-15	26.062
AKT3	-0.491271	1.07982	-8.52714	2.61e-16	4.63e-15	26.0481
STEAP4	-0.399115	0.479922	-8.52316	2.69e-16	4.76e-15	26.0191
AC136428.1	-0.572214	0.648118	-8.52253	2.7e-16	4.78e-15	26.0145
AIFM3	0.885081	2.53612	8.52205	2.71e-16	4.79e-15	26.0111
KCNN3	-0.188257	0.318305	-8.51815	2.79e-16	4.93e-15	25.9827
ABCA1	-0.566566	1.58688	-8.5176	2.8e-16	4.94e-15	25.9787
RCAN1	-0.419364	2.60909	-8.51082	2.94e-16	5.19e-15	25.9294
CDH5	-0.542023	2.24126	-8.50598	3.05e-16	5.37e-15	25.8942
VSTM4	-0.386946	0.908369	-8.50549	3.06e-16	5.39e-15	25.8906
LILRA4	-0.146849	0.143256	-8.50397	3.09e-16	5.44e-15	25.8796
IGFBP3	-0.740591	4.64027	-8.50189	3.14e-16	5.52e-15	25.8645
ERG	-0.349302	0.858278	-8.50132	3.16e-16	5.54e-15	25.8603
ANO9	0.851204	4.28251	8.49812	3.23e-16	5.66e-15	25.8371
TENM3	-0.328485	0.393032	-8.49811	3.23e-16	5.66e-15	25.837
CALCRL	-0.539006	1.44447	-8.49629	3.27e-16	5.74e-15	25.8238
FSCN1	-0.989464	3.74275	-8.48895	3.46e-16	6.05e-15	25.7705
IFIT1	-0.708582	1.50671	-8.48636	3.52e-16	6.16e-15	25.7517
GNG11	-0.532198	2.09468	-8.47586	3.81e-16	6.65e-15	25.6756
HSPA12B	-0.416273	1.23624	-8.47464	3.84e-16	6.7e-15	25.6668
AFAP1L1	-0.354709	1.08044	-8.47372	3.87e-16	6.74e-15	25.6601
AGAP2	-0.436048	0.788863	-8.47241	3.9e-16	6.8e-15	25.6505
FAM114A1	-0.478206	3.29686	-8.46786	4.04e-16	7.03e-15	25.6176
PEAR1	-0.325695	0.877121	-8.46635	4.08e-16	7.1e-15	25.6067
DIPK2B	-0.36279	1.03315	-8.46092	4.25e-16	7.38e-15	25.5673
P4HA3	-0.393416	0.690291	-8.45694	4.37e-16	7.59e-15	25.5385
TCP11L1	-0.263479	1.20306	-8.44983	4.61e-16	7.99e-15	25.4871
ITPR1	-0.387277	0.934541	-8.4401	4.95e-16	8.58e-15	25.4168
LOXL1	-0.621568	2.24995	-8.43957	4.97e-16	8.6e-15	25.4129
TPST1	-0.50977	1.55705	-8.43181	5.26e-16	9.1e-15	25.3568
ELMO1	-0.397623	1.01478	-8.42499	5.53e-16	9.56e-15	25.3076
ENGASE	0.756956	3.69436	8.42476	5.54e-16	9.56e-15	25.3059
COL5A3	-0.58857	1.86182	-8.42404	5.57e-16	9.61e-15	25.3008
RNF122	-0.388984	1.98545	-8.4216	5.67e-16	9.77e-15	25.2831
COL12A1	-0.928327	3.88614	-8.42071	5.71e-16	9.82e-15	25.2767
TRAFD1	-0.314028	3.51339	-8.4181	5.82e-16	1e-14	25.2579
DZIP1	-0.266525	0.551208	-8.41545	5.93e-16	1.02e-14	25.2388
NEXN	-0.656229	1.36358	-8.40989	6.18e-16	1.06e-14	25.1987
CCL17	-0.432535	0.630975	-8.4098	6.18e-16	1.06e-14	25.198
KCND3	-0.41988	0.657782	-8.40876	6.23e-16	1.07e-14	25.1905
FN1	-1.28392	5.14272	-8.40767	6.28e-16	1.08e-14	25.1827
TCF4	-0.452407	1.04812	-8.40627	6.34e-16	1.09e-14	25.1726
COL8A2	-0.623816	1.38203	-8.40088	6.6e-16	1.13e-14	25.1338
KAT2B	-0.446159	1.5405	-8.38863	7.21e-16	1.23e-14	25.0455
CYGB	-0.537007	2.60331	-8.3871	7.3e-16	1.25e-14	25.0345
CD40LG	-0.290527	0.522313	-8.38657	7.32e-16	1.25e-14	25.0308
VWF	-0.715578	3.18019	-8.38645	7.33e-16	1.25e-14	25.0299
MMP14	-0.715975	5.79508	-8.38635	7.34e-16	1.25e-14	25.0292
BLVRA	-0.67728	3.10917	-8.38332	7.5e-16	1.28e-14	25.0074
MCTP1	-0.365459	0.604193	-8.3809	7.63e-16	1.3e-14	24.99
NUAK1	-0.454431	1.36219	-8.38003	7.68e-16	1.3e-14	24.9837
ANGPTL4	-0.708439	1.93785	-8.37837	7.78e-16	1.32e-14	24.9717
MEX3B	-0.245389	0.581413	-8.37663	7.87e-16	1.33e-14	24.9592
PXDN	-0.657891	2.5366	-8.37395	8.03e-16	1.36e-14	24.94
DPYSL3	-0.859548	3.1852	-8.36955	8.29e-16	1.4e-14	24.9083
METAP1D	0.29334	1.66005	8.3647	8.59e-16	1.45e-14	24.8736
IGFBP7	-0.734655	7.01017	-8.35981	8.9e-16	1.5e-14	24.8384
C5AR2	-0.148135	0.277223	-8.35747	9.05e-16	1.53e-14	24.8217
ITGB3	-0.309452	0.600274	-8.35701	9.09e-16	1.53e-14	24.8183
ARHGAP10	-0.36057	0.789483	-8.35523	9.2e-16	1.55e-14	24.8056
NDN	-0.616906	2.21903	-8.3513	9.47e-16	1.59e-14	24.7774
AVPR1A	-0.270147	0.324871	-8.35128	9.47e-16	1.59e-14	24.7773
GLI2	-0.320826	0.632901	-8.34826	9.68e-16	1.63e-14	24.7556
IL5RA	-0.0576046	0.0491998	-8.3479	9.71e-16	1.63e-14	24.753
ANKFY1	-0.327692	2.23634	-8.34757	9.73e-16	1.63e-14	24.7506
SLC5A6	0.615918	4.35851	8.34714	9.76e-16	1.64e-14	24.7475
AKR1B1	-0.693904	2.72526	-8.34314	1.01e-15	1.68e-14	24.7189
CEACAM3	-0.238253	0.351145	-8.34119	1.02e-15	1.71e-14	24.7049
ERMN	-0.214424	0.23341	-8.33683	1.05e-15	1.76e-14	24.6737
AXIN2	1.02489	4.53028	8.33661	1.05e-15	1.76e-14	24.6721
ETV4	0.746961	4.89843	8.33209	1.09e-15	1.82e-14	24.6397
EFS	-0.365045	0.910946	-8.33103	1.1e-15	1.83e-14	24.6321
STAC	-0.173916	0.186864	-8.32828	1.12e-15	1.87e-14	24.6124
BTN3A2	-0.469571	2.92049	-8.3273	1.13e-15	1.88e-14	24.6054
TREML1	-0.132582	0.174404	-8.32683	1.13e-15	1.88e-14	24.602
ANKRD33B	-0.153866	0.19767	-8.32574	1.14e-15	1.9e-14	24.5942
PEAK3	-0.171144	0.322433	-8.31845	1.2e-15	2e-14	24.5421
HHEX	-0.44649	1.19548	-8.3118	1.26e-15	2.09e-14	24.4945
PTGS2	-0.855007	1.55921	-8.31148	1.27e-15	2.1e-14	24.4922
AL645941.2	-0.17418	0.161608	-8.31067	1.27e-15	2.11e-14	24.4865
NTM	-0.551705	1.0916	-8.30587	1.32e-15	2.18e-14	24.4521
KCND2	-0.143463	0.133161	-8.30442	1.33e-15	2.2e-14	24.4418
HDC	-0.239836	0.339758	-8.29587	1.42e-15	2.34e-14	24.3808
SGTB	-0.333346	1.04775	-8.29395	1.44e-15	2.37e-14	24.3671
UGCG	-0.420116	3.29139	-8.2933	1.44e-15	2.38e-14	24.3624
ARSB	-0.372889	1.592	-8.29258	1.45e-15	2.39e-14	24.3573
SGCE	-0.537631	1.57786	-8.2905	1.47e-15	2.43e-14	24.3424
RAB39B	-0.146924	0.173682	-8.28672	1.51e-15	2.49e-14	24.3155
KIFC3	-0.473072	1.51574	-8.28581	1.52e-15	2.51e-14	24.309
G0S2	-0.935893	3.6766	-8.28547	1.53e-15	2.51e-14	24.3065
MMRN2	-0.469999	1.71918	-8.282	1.57e-15	2.57e-14	24.2818
NLRC5	-0.570465	2.76261	-8.27971	1.59e-15	2.61e-14	24.2655
PTGFR	-0.291454	0.43143	-8.27942	1.6e-15	2.61e-14	24.2634
NOCT	-0.35178	1.5297	-8.27863	1.61e-15	2.63e-14	24.2578
LOXL2	-0.647212	3.40844	-8.27615	1.63e-15	2.67e-14	24.2401
ITPRIPL2	-0.414709	2.95187	-8.27551	1.64e-15	2.68e-14	24.2355
PAFAH1B1	-0.312376	3.71044	-8.27433	1.66e-15	2.7e-14	24.2271
ADGRA2	-0.584361	2.183	-8.27133	1.69e-15	2.76e-14	24.2058
RBBP8NL	0.616411	2.64417	8.27086	1.7e-15	2.77e-14	24.2024
RPIA	0.411752	5.11303	8.26692	1.75e-15	2.85e-14	24.1743
SLC39A6	-0.441413	3.59795	-8.26485	1.77e-15	2.89e-14	24.1596
IL15RA	-0.407653	2.7839	-8.26153	1.82e-15	2.95e-14	24.136
ARNTL	-0.2563	1.21208	-8.26023	1.83e-15	2.98e-14	24.1267
ROR1	-0.30803	0.473595	-8.25921	1.85e-15	3e-14	24.1195
C3orf80	-0.379169	0.767245	-8.25607	1.89e-15	3.07e-14	24.0972
CXCL12	-0.649813	1.94885	-8.25319	1.93e-15	3.13e-14	24.0766
ENG	-0.582834	4.18032	-8.25254	1.94e-15	3.14e-14	24.072
BEND6	-0.121028	0.145447	-8.24432	2.06e-15	3.33e-14	24.0136
SH2D1B	-0.142447	0.184936	-8.2411	2.11e-15	3.4e-14	23.9907
MX1	-0.862971	2.81223	-8.23859	2.14e-15	3.46e-14	23.9729
IGSF21	-0.216486	0.354688	-8.23036	2.27e-15	3.67e-14	23.9144
IRAK3	-0.417569	0.725537	-8.22846	2.31e-15	3.72e-14	23.901
SYNE1	-0.292978	0.462191	-8.22608	2.35e-15	3.78e-14	23.8841
CPQ	-0.555913	2.47379	-8.22354	2.39e-15	3.85e-14	23.866
LRRK2	-0.297041	0.338248	-8.22334	2.39e-15	3.85e-14	23.8646
ACKR1	-0.813228	1.53613	-8.22136	2.43e-15	3.9e-14	23.8506
IL6ST	-0.5415	2.86754	-8.22004	2.45e-15	3.94e-14	23.8412
GNB5	-0.261729	0.908117	-8.21982	2.45e-15	3.94e-14	23.8397
MFSD1	-0.421101	3.41236	-8.21634	2.52e-15	4.04e-14	23.815
FAM107A	-0.313802	0.537203	-8.21477	2.54e-15	4.08e-14	23.8038
TDGF1	0.888216	2.40871	8.21391	2.56e-15	4.1e-14	23.7978
EPSTI1	-0.748715	3.39581	-8.21127	2.61e-15	4.18e-14	23.779
SRPX	-0.57593	1.52238	-8.20193	2.79e-15	4.46e-14	23.7129
S100A12	-0.521861	0.57797	-8.19761	2.88e-15	4.6e-14	23.6823
GUCA1A	-0.0778697	0.0805071	-8.1913	3.01e-15	4.81e-14	23.6377
ATP8B4	-0.201407	0.289263	-8.19	3.04e-15	4.85e-14	23.6285
MS4A2	-0.260586	0.333934	-8.18074	3.25e-15	5.17e-14	23.563
AMPD1	-0.150165	0.171721	-8.18072	3.25e-15	5.17e-14	23.5629
C11orf96	-0.729336	3.0292	-8.17679	3.34e-15	5.32e-14	23.5351
NTRK1	-0.104501	0.124948	-8.16401	3.66e-15	5.82e-14	23.4449
TENT5A	-0.548184	2.37434	-8.16356	3.68e-15	5.84e-14	23.4417
PRXL2C	-0.350481	1.83492	-8.16062	3.75e-15	5.96e-14	23.421
CLEC14A	-0.49419	2.18923	-8.15645	3.87e-15	6.13e-14	23.3915
PCDHGA12	-0.166327	0.249526	-8.15462	3.92e-15	6.21e-14	23.3787
SPON1	-1.02543	2.59658	-8.15184	4e-15	6.33e-14	23.3591
ZFPM2	-0.216169	0.303438	-8.14981	4.06e-15	6.42e-14	23.3448
ENOX1	-0.244845	0.488281	-8.14894	4.08e-15	6.45e-14	23.3387
COL14A1	-0.766273	2.07083	-8.14675	4.15e-15	6.55e-14	23.3232
PDE1A	-0.285955	0.544296	-8.14559	4.18e-15	6.6e-14	23.3151
SV2B	-0.0982433	0.0974301	-8.14417	4.22e-15	6.66e-14	23.305
ADRB2	-0.178168	0.276116	-8.14341	4.25e-15	6.69e-14	23.2997
PTGIS	-0.645484	1.08957	-8.14135	4.31e-15	6.78e-14	23.2852
HAMP	-0.150503	0.192623	-8.13901	4.38e-15	6.89e-14	23.2687
S1PR3	-0.412764	1.15881	-8.13772	4.42e-15	6.95e-14	23.2596
PKD2	-0.502357	1.89753	-8.13273	4.58e-15	7.2e-14	23.2245
CALU	-0.446403	5.32569	-8.13228	4.6e-15	7.21e-14	23.2213
MFGE8	-0.642435	3.48767	-8.12408	4.88e-15	7.64e-14	23.1637
TIE1	-0.467483	1.51107	-8.12254	4.93e-15	7.72e-14	23.1528
DHX34	0.415074	2.94705	8.12196	4.95e-15	7.75e-14	23.1487
CETP	-0.247384	0.56641	-8.12115	4.98e-15	7.79e-14	23.1431
IFI44L	-0.648334	0.957829	-8.11451	5.22e-15	8.16e-14	23.0964
GNS	-0.381835	4.59068	-8.11253	5.29e-15	8.27e-14	23.0825
TAFA1	-0.152671	0.179719	-8.11188	5.32e-15	8.3e-14	23.0779
SEPTIN4	-0.217929	0.636674	-8.10962	5.41e-15	8.43e-14	23.0621
IFI6	-1.08576	6.43453	-8.10955	5.41e-15	8.43e-14	23.0616
PDGFRA	-0.58283	1.88798	-8.10926	5.42e-15	8.44e-14	23.0595
CEP170	-0.39588	0.978864	-8.10796	5.47e-15	8.51e-14	23.0504
RAB23	-0.440827	1.77507	-8.1074	5.49e-15	8.54e-14	23.0465
CHST1	-0.348375	0.806252	-8.10664	5.52e-15	8.57e-14	23.0411
MAP7D1	-0.409692	3.63802	-8.10658	5.52e-15	8.57e-14	23.0407
CLC	-0.968422	1.18096	-8.10619	5.54e-15	8.59e-14	23.038
PLXDC1	-0.338883	1.09843	-8.10488	5.59e-15	8.66e-14	23.0288
SPOCD1	-0.254237	0.478724	-8.09135	6.16e-15	9.53e-14	22.9339
SWAP70	-0.368668	2.62549	-8.0874	6.33e-15	9.8e-14	22.9062
PLK2	-0.627383	2.53957	-8.08118	6.62e-15	1.02e-13	22.8626
PALMD	-0.311761	0.546258	-8.0729	7.02e-15	1.08e-13	22.8047
CILP	-0.586825	0.614078	-8.07226	7.05e-15	1.09e-13	22.8002
PLXND1	-0.566316	2.90598	-8.05626	7.9e-15	1.22e-13	22.6883
TP53INP1	-0.52165	2.23239	-8.05272	8.1e-15	1.25e-13	22.6636
NLRP12	-0.0723785	0.0806307	-8.05071	8.22e-15	1.27e-13	22.6495
PTHLH	-0.305148	0.46925	-8.04903	8.32e-15	1.28e-13	22.6378
SLFN12L	-0.182696	0.192045	-8.04902	8.32e-15	1.28e-13	22.6377
MAPK11	-0.436011	1.30372	-8.04715	8.43e-15	1.29e-13	22.6247
NDEL1	-0.274834	2.44133	-8.0465	8.47e-15	1.3e-13	22.6201
PINLYP	-0.123824	0.26361	-8.04595	8.5e-15	1.3e-13	22.6163
PPP2R2B	-0.0664496	0.0771349	-8.03852	8.96e-15	1.37e-13	22.5644
EDEM1	-0.389756	3.2355	-8.03733	9.04e-15	1.38e-13	22.5561
HTRA1	-0.733201	4.55655	-8.03646	9.09e-15	1.39e-13	22.5501
ZNF804A	-0.0913311	0.0842694	-8.02782	9.67e-15	1.48e-13	22.4898
RGS10	-0.518403	3.7353	-8.02579	9.81e-15	1.5e-13	22.4757
MSRB3	-0.671009	1.76277	-8.02545	9.83e-15	1.5e-13	22.4734
SLC47A1	-0.18575	0.275851	-8.02543	9.83e-15	1.5e-13	22.4732
ADAR	-0.341686	5.17873	-8.02486	9.87e-15	1.5e-13	22.4692
ARMCX1	-0.472431	1.32756	-8.02131	1.01e-14	1.54e-13	22.4445
MYOF	-0.592036	3.87641	-8.01885	1.03e-14	1.57e-13	22.4274
CASP10	-0.410888	2.52949	-8.01596	1.05e-14	1.6e-13	22.4072
MNX1	0.37341	1.93253	8.01403	1.07e-14	1.62e-13	22.3938
TDO2	-0.530813	0.880764	-8.01283	1.08e-14	1.63e-13	22.3854
CYP26B1	-0.302809	0.555061	-8.01139	1.09e-14	1.65e-13	22.3754
SYT7	0.807044	3.3692	8.00571	1.13e-14	1.71e-13	22.3359
TOP1MT	0.554708	3.49861	7.98693	1.29e-14	1.96e-13	22.2054
ZBTB32	-0.174089	0.299426	-7.98563	1.3e-14	1.97e-13	22.1963
DDX27	0.557924	4.27664	7.98403	1.32e-14	1.99e-13	22.1852
SGMS1	-0.383152	2.07624	-7.98168	1.34e-14	2.02e-13	22.1689
EFEMP2	-0.591043	2.45726	-7.97932	1.36e-14	2.06e-13	22.1526
ETV7	-0.630953	2.65802	-7.97511	1.4e-14	2.12e-13	22.1234
CLIP3	-0.503374	1.71572	-7.97369	1.42e-14	2.14e-13	22.1135
FZD4	-0.367435	1.47327	-7.97234	1.43e-14	2.15e-13	22.1041
ASB2	-0.380855	0.750955	-7.97225	1.43e-14	2.15e-13	22.1036
PDE1B	-0.20392	0.29826	-7.96597	1.5e-14	2.25e-13	22.06
PRDM8	-0.455219	0.696497	-7.9624	1.53e-14	2.31e-13	22.0353
GSS	0.486552	5.94414	7.96017	1.56e-14	2.34e-13	22.0198
AOC3	-0.755577	2.12852	-7.96005	1.56e-14	2.34e-13	22.019
SGK2	0.704188	2.45672	7.95806	1.58e-14	2.37e-13	22.0052
MIXL1	-0.148148	0.178119	-7.95539	1.61e-14	2.42e-13	21.9867
FAM180A	-0.25639	0.361593	-7.94795	1.7e-14	2.54e-13	21.9353
AKAP1	0.370828	5.31025	7.9471	1.71e-14	2.56e-13	21.9294
SLC39A5	1.08331	4.32749	7.94661	1.71e-14	2.56e-13	21.926
ZDHHC9	0.454803	4.8707	7.94473	1.74e-14	2.6e-13	21.913
LMO4	-0.536038	2.69179	-7.94364	1.75e-14	2.61e-13	21.9054
LGALS1	-0.777668	6.82984	-7.94122	1.78e-14	2.66e-13	21.8887
OAZ2	-0.239011	2.83725	-7.93988	1.8e-14	2.68e-13	21.8795
MCC	-0.321679	0.635272	-7.93798	1.82e-14	2.71e-13	21.8663
CEP85L	-0.240028	0.350551	-7.93788	1.82e-14	2.71e-13	21.8656
GPX8	-0.576739	2.19841	-7.93278	1.89e-14	2.81e-13	21.8304
ADM	-0.645336	3.11764	-7.9327	1.89e-14	2.81e-13	21.8298
ELOVL4	-0.152752	0.266291	-7.92493	2e-14	2.96e-13	21.7762
BATF	-0.776685	2.28772	-7.92089	2.05e-14	3.05e-13	21.7483
CAVIN3	-0.732458	3.19894	-7.92086	2.05e-14	3.05e-13	21.7481
LZTS1	-0.361325	0.95244	-7.92048	2.06e-14	3.05e-13	21.7454
QTRT1	0.593296	4.15355	7.91404	2.16e-14	3.19e-13	21.701
PLEKHG2	-0.381438	1.61505	-7.91102	2.2e-14	3.26e-13	21.6802
GJB2	-0.619629	4.33781	-7.90949	2.23e-14	3.29e-13	21.6696
BOC	-0.398355	0.693923	-7.90663	2.27e-14	3.35e-13	21.6499
CLEC4G	-0.168536	0.146661	-7.9054	2.29e-14	3.38e-13	21.6414
CD59	-0.389753	5.3317	-7.90401	2.31e-14	3.41e-13	21.6319
NEFH	-0.117546	0.182633	-7.8994	2.39e-14	3.52e-13	21.6001
PDHA1	0.42292	4.94094	7.89854	2.4e-14	3.54e-13	21.5942
TCEAL7	-0.415196	0.95658	-7.89809	2.41e-14	3.55e-13	21.5911
C14orf132	-0.330615	0.645872	-7.89569	2.45e-14	3.6e-13	21.5746
BMP6	-0.348651	0.67146	-7.89253	2.51e-14	3.68e-13	21.5528
EIF4EBP3	0.643215	2.87298	7.89085	2.54e-14	3.72e-13	21.5413
TUSC3	-0.43642	1.07191	-7.88663	2.61e-14	3.83e-13	21.5123
MYH10	-0.562037	1.72942	-7.88383	2.66e-14	3.9e-13	21.493
MRGPRF	-0.64458	1.76906	-7.87595	2.81e-14	4.12e-13	21.4388
TPBG	-0.510499	1.83261	-7.87592	2.81e-14	4.12e-13	21.4386
PCDH7	-0.394053	0.763509	-7.87502	2.83e-14	4.14e-13	21.4324
PXMP4	0.413799	2.50696	7.86961	2.94e-14	4.3e-13	21.3953
MAP3K12	-0.274756	0.787514	-7.86714	2.99e-14	4.37e-13	21.3783
BFSP2	-0.0879307	0.0911772	-7.864	3.06e-14	4.46e-13	21.3567
BNC2	-0.300355	0.391293	-7.86273	3.09e-14	4.5e-13	21.348
ZBTB46	-0.265248	0.953227	-7.85889	3.17e-14	4.62e-13	21.3217
GPR35	0.496275	4.20548	7.85563	3.24e-14	4.72e-13	21.2993
RTP4	-0.565145	2.2892	-7.85317	3.3e-14	4.8e-13	21.2825
JAM3	-0.41714	1.67571	-7.84447	3.5e-14	5.1e-13	21.2228
SLC18A2	-0.133138	0.231104	-7.84119	3.59e-14	5.21e-13	21.2004
MAPRE2	-0.381224	2.90942	-7.84053	3.6e-14	5.23e-13	21.1958
RRS1	0.457436	4.81209	7.8355	3.73e-14	5.41e-13	21.1614
FBLN1	-0.900681	3.28721	-7.83108	3.85e-14	5.58e-13	21.1312
DNAJB5	-0.323448	0.791716	-7.83022	3.87e-14	5.61e-13	21.1253
RILPL2	-0.343541	1.74142	-7.82961	3.89e-14	5.63e-13	21.1211
MGP	-0.976232	3.71171	-7.82698	3.96e-14	5.73e-13	21.1032
TRPS1	-0.356654	0.523553	-7.82624	3.98e-14	5.75e-13	21.0981
ZNF438	-0.251655	1.54452	-7.82289	4.07e-14	5.88e-13	21.0752
PML	-0.419871	2.91654	-7.82208	4.1e-14	5.91e-13	21.0696
NAIP	-0.0793523	0.0926819	-7.82026	4.15e-14	5.98e-13	21.0572
YIPF5	-0.338853	3.69736	-7.81591	4.28e-14	6.16e-13	21.0275
BNIP3L	-0.560552	3.753	-7.81086	4.43e-14	6.38e-13	20.9929
NR1I2	0.686746	3.03992	7.81036	4.44e-14	6.39e-13	20.9896
TINF2	-0.335785	3.84215	-7.8102	4.45e-14	6.4e-13	20.9884
PTX3	-0.26811	0.403106	-7.80642	4.57e-14	6.56e-13	20.9627
PHLDB2	-0.445781	0.871735	-7.80501	4.61e-14	6.62e-13	20.953
QPRT	1.174	3.91768	7.80299	4.68e-14	6.71e-13	20.9392
RSPO3	-0.532185	0.834826	-7.79673	4.88e-14	7e-13	20.8965
ASPA	-0.0933639	0.11274	-7.79557	4.92e-14	7.05e-13	20.8886
CDK5RAP1	0.346981	3.26351	7.79259	5.03e-14	7.2e-13	20.8683
MAP3K3	-0.328867	2.13198	-7.79167	5.06e-14	7.24e-13	20.862
STK10	-0.294671	2.4613	-7.78865	5.17e-14	7.38e-13	20.8415
PRRX2	-0.580212	1.19841	-7.78761	5.2e-14	7.43e-13	20.8344
SH3BP5	-0.326399	0.986792	-7.78604	5.26e-14	7.51e-13	20.8237
PARP15	-0.269168	0.433206	-7.77986	5.49e-14	7.83e-13	20.7816
RAMP3	-0.520511	2.85605	-7.77497	5.68e-14	8.09e-13	20.7483
TMEM200B	-0.364998	0.837232	-7.77382	5.72e-14	8.15e-13	20.7405
CCDC102B	-0.246601	0.477929	-7.76825	5.95e-14	8.47e-13	20.7025
PLPP4	-0.60001	1.09873	-7.76646	6.02e-14	8.57e-13	20.6904
LBH	-0.585592	3.51299	-7.7616	6.23e-14	8.85e-13	20.6573
TMTC1	-0.258563	0.497162	-7.7604	6.28e-14	8.92e-13	20.6492
RNF43	0.778602	5.06161	7.75911	6.34e-14	8.99e-13	20.6404
SNRK	-0.323507	2.2789	-7.75725	6.42e-14	9.1e-13	20.6278
SPRED3	-0.182527	0.327381	-7.75707	6.43e-14	9.11e-13	20.6266
EMP1	-0.661359	3.73847	-7.75614	6.47e-14	9.16e-13	20.6202
FGF10	-0.209164	0.265843	-7.751	6.7e-14	9.48e-13	20.5854
KIAA1755	-0.325047	0.845389	-7.74909	6.79e-14	9.6e-13	20.5724
ZNF703	0.572698	6.12819	7.74704	6.89e-14	9.73e-13	20.5585
VGLL3	-0.398722	0.500831	-7.74413	7.03e-14	9.92e-13	20.5387
CLCN2	0.546872	3.10511	7.73671	7.4e-14	1.04e-12	20.4884
ANTXR2	-0.525144	2.85067	-7.7338	7.55e-14	1.06e-12	20.4686
SAMD4A	-0.365691	1.0735	-7.7305	7.72e-14	1.09e-12	20.4463
PLA2G4F	0.576193	1.9719	7.72684	7.92e-14	1.11e-12	20.4215
LAMP5	-0.419509	0.664487	-7.72629	7.95e-14	1.12e-12	20.4178
HHIPL1	-0.224224	0.450613	-7.7261	7.96e-14	1.12e-12	20.4165
WNK4	0.714321	3.09784	7.7212	8.23e-14	1.16e-12	20.3833
P3H1	-0.358659	2.33403	-7.72013	8.29e-14	1.16e-12	20.3761
ESAM	-0.460339	2.81066	-7.7164	8.51e-14	1.19e-12	20.3508
MFAP4	-0.923484	3.70413	-7.71147	8.8e-14	1.23e-12	20.3175
HACD4	-0.295258	0.653011	-7.70604	9.14e-14	1.28e-12	20.2808
PRPF6	0.52404	5.94442	7.70554	9.17e-14	1.28e-12	20.2774
CCR3	-0.122444	0.160857	-7.70459	9.23e-14	1.29e-12	20.2709
SLC35C2	0.363425	3.62368	7.70242	9.37e-14	1.31e-12	20.2563
SMYD5	0.319506	3.7629	7.70191	9.4e-14	1.31e-12	20.2529
CDK10	0.443397	3.45911	7.69909	9.58e-14	1.34e-12	20.2338
IPCEF1	-0.153274	0.257053	-7.69566	9.81e-14	1.37e-12	20.2107
PROK2	-0.460211	0.430991	-7.6937	9.95e-14	1.39e-12	20.1974
FAM92B	-0.131122	0.129205	-7.6848	1.06e-13	1.47e-12	20.1373
ITGB1	-0.448999	5.50895	-7.68419	1.06e-13	1.48e-12	20.1332
DACT1	-0.573245	1.67817	-7.6774	1.11e-13	1.55e-12	20.0874
TOX2	-0.3559	0.94793	-7.67639	1.12e-13	1.56e-12	20.0806
SEM1	0.366736	3.20799	7.67511	1.13e-13	1.57e-12	20.072
THBS1	-0.740406	4.59338	-7.67508	1.13e-13	1.57e-12	20.0718
LAMA4	-0.530464	2.55283	-7.67438	1.14e-13	1.57e-12	20.0671
CNTN4	-0.176782	0.303949	-7.67167	1.16e-13	1.6e-12	20.0489
ZBP1	-0.391739	0.945714	-7.67054	1.17e-13	1.61e-12	20.0412
MAL	-0.259591	0.385986	-7.66997	1.17e-13	1.62e-12	20.0374
CXCL16	-0.516078	5.16094	-7.66657	1.2e-13	1.66e-12	20.0145
STAT3	-0.294224	4.62197	-7.66546	1.21e-13	1.67e-12	20.007
KLRC1	-0.149263	0.163775	-7.66536	1.21e-13	1.67e-12	20.0064
ARNTL2	-0.488405	2.26863	-7.66486	1.21e-13	1.67e-12	20.003
ITGA11	-0.658689	1.71921	-7.66392	1.22e-13	1.68e-12	19.9966
SGMS2	-0.531947	2.2732	-7.65989	1.25e-13	1.73e-12	19.9695
PRR15	0.695192	5.63195	7.65782	1.27e-13	1.75e-12	19.9556
GLIPR1	-0.570881	1.65764	-7.65738	1.28e-13	1.76e-12	19.9526
CCDC8	-0.412502	0.892552	-7.6562	1.29e-13	1.77e-12	19.9447
ECM2	-0.448207	0.779621	-7.65599	1.29e-13	1.77e-12	19.9433
MX2	-0.431953	1.25569	-7.65225	1.32e-13	1.81e-12	19.9181
TMEM184A	0.490777	2.55297	7.65138	1.33e-13	1.82e-12	19.9123
ATP5F1E	0.428863	5.68637	7.65034	1.34e-13	1.84e-12	19.9053
ZNF532	-0.430749	1.34445	-7.64946	1.35e-13	1.85e-12	19.8993
DHODH	0.220044	1.81264	7.64808	1.36e-13	1.86e-12	19.8901
LDOC1	-0.487429	1.4824	-7.64064	1.43e-13	1.96e-12	19.8401
ATP2B4	-0.55255	2.61493	-7.63978	1.44e-13	1.97e-12	19.8343
MMP3	-1.26169	3.64706	-7.63817	1.46e-13	1.99e-12	19.8235
MYCT1	-0.345562	1.01122	-7.63535	1.48e-13	2.03e-12	19.8046
HLA-B	-0.636709	9.13883	-7.63396	1.5e-13	2.04e-12	19.7953
FNDC4	-0.379393	1.18875	-7.63198	1.52e-13	2.07e-12	19.782
CD248	-0.733105	3.72812	-7.63	1.54e-13	2.1e-12	19.7687
NLGN4X	-0.148787	0.204995	-7.62772	1.56e-13	2.13e-12	19.7534
PODN	-0.631732	1.87707	-7.6265	1.58e-13	2.14e-12	19.7452
F2RL3	-0.352333	1.07225	-7.62588	1.58e-13	2.15e-12	19.741
ZNF671	-0.244986	0.518071	-7.62012	1.65e-13	2.24e-12	19.7024
KAT2A	0.426822	4.64559	7.61907	1.66e-13	2.25e-12	19.6954
FIBIN	-0.684338	2.12676	-7.61358	1.72e-13	2.34e-12	19.6586
CHL1	-0.215554	0.301876	-7.60414	1.84e-13	2.49e-12	19.5954
PRPH2	-0.129411	0.23054	-7.60171	1.87e-13	2.53e-12	19.5792
RAP1B	-0.284192	1.97145	-7.59477	1.96e-13	2.65e-12	19.5328
DYRK3	-0.25376	0.77908	-7.59456	1.96e-13	2.65e-12	19.5313
HPS5	-0.287229	1.94073	-7.59262	1.98e-13	2.68e-12	19.5183
CEBPE	-0.187711	0.198741	-7.5884	2.04e-13	2.76e-12	19.4902
GPR1	-0.160286	0.215106	-7.58809	2.05e-13	2.76e-12	19.4881
ADCY7	-0.339044	1.03579	-7.57403	2.25e-13	3.04e-12	19.3942
KLHDC4	0.283058	2.27337	7.57292	2.27e-13	3.06e-12	19.3868
ANOS1	-0.512644	1.07677	-7.57073	2.3e-13	3.1e-12	19.3722
MAP1LC3A	0.590495	4.00064	7.57073	2.3e-13	3.1e-12	19.3722
XIRP1	-0.147978	0.140598	-7.56841	2.34e-13	3.15e-12	19.3567
GPR4	-0.353911	1.44405	-7.56688	2.36e-13	3.18e-12	19.3465
DNAJB4	-0.416268	1.77925	-7.5627	2.43e-13	3.27e-12	19.3187
TLR3	-0.373481	1.21509	-7.56095	2.46e-13	3.31e-12	19.307
LDB2	-0.330462	1.05259	-7.55494	2.56e-13	3.44e-12	19.267
DUS1L	0.469162	4.74334	7.54899	2.67e-13	3.58e-12	19.2274
ANKRD35	-0.163653	0.333695	-7.54792	2.69e-13	3.6e-12	19.2203
TUT1	0.280951	2.12727	7.54417	2.76e-13	3.69e-12	19.1953
RAB27B	-0.638357	1.36311	-7.54375	2.77e-13	3.7e-12	19.1925
ADAMTS10	-0.277094	0.635536	-7.54239	2.79e-13	3.73e-12	19.1835
TNFSF10	-0.483225	4.23482	-7.54024	2.83e-13	3.79e-12	19.1692
CCDC184	-0.204416	0.43511	-7.53539	2.93e-13	3.91e-12	19.1369
ATG7	-0.209981	1.96668	-7.53511	2.93e-13	3.91e-12	19.1351
LRRC15	-0.655273	1.51515	-7.5331	2.97e-13	3.97e-12	19.1217
FCHSD2	-0.328606	2.54025	-7.53165	3e-13	4e-12	19.1121
CD34	-0.417032	1.93789	-7.53113	3.01e-13	4.01e-12	19.1086
TUBA1A	-0.644363	4.27495	-7.52899	3.06e-13	4.07e-12	19.0944
MAGEH1	-0.549822	2.32863	-7.52821	3.07e-13	4.09e-12	19.0893
SLIT2	-0.364917	0.550483	-7.52764	3.08e-13	4.1e-12	19.0855
CARD16	-0.47333	2.32327	-7.52608	3.12e-13	4.14e-12	19.0751
FAM71E1	0.391735	1.56003	7.52507	3.14e-13	4.17e-12	19.0684
RGL1	-0.419428	1.69504	-7.52292	3.18e-13	4.22e-12	19.0541
FBXL5	-0.371544	3.72752	-7.51746	3.3e-13	4.38e-12	19.0179
ZFYVE1	-0.272332	1.97372	-7.51609	3.33e-13	4.42e-12	19.0088
RAI14	-0.484041	2.27643	-7.51573	3.34e-13	4.43e-12	19.0064
FAM107B	-0.541467	2.76334	-7.51498	3.36e-13	4.45e-12	19.0014
NFKB2	-0.424465	3.61998	-7.513	3.4e-13	4.5e-12	18.9883
C5orf15	-0.420757	4.5424	-7.50883	3.5e-13	4.63e-12	18.9607
SASH1	-0.337896	1.56385	-7.50747	3.53e-13	4.67e-12	18.9516
LCN12	0.501364	1.17838	7.5043	3.61e-13	4.76e-12	18.9306
RNF125	-0.421875	1.20962	-7.50403	3.62e-13	4.77e-12	18.9289
SLC2A8	0.578189	3.52118	7.50308	3.64e-13	4.8e-12	18.9226
MFAP3	-0.356917	1.94767	-7.49214	3.92e-13	5.16e-12	18.8501
RPL36A	0.498042	4.72962	7.49	3.98e-13	5.23e-12	18.836
JAKMIP2	-0.0864102	0.106194	-7.48977	3.98e-13	5.24e-12	18.8345
ZNF74	0.283128	2.00355	7.48653	4.07e-13	5.35e-12	18.813
CD19	-0.351356	0.528933	-7.48295	4.17e-13	5.48e-12	18.7894
MOGAT3	0.780671	3.09617	7.48161	4.21e-13	5.52e-12	18.7805
RAP2B	-0.319147	3.13154	-7.47755	4.32e-13	5.67e-12	18.7537
CPM	-0.496791	1.51133	-7.47666	4.35e-13	5.7e-12	18.7478
SRGAP2C	-0.167648	0.324328	-7.47666	4.35e-13	5.7e-12	18.7478
SGCB	-0.441421	3.10688	-7.46469	4.71e-13	6.17e-12	18.6688
COL24A1	-0.191878	0.2435	-7.46294	4.77e-13	6.24e-12	18.6572
IFITM10	-0.311501	0.817582	-7.45984	4.87e-13	6.37e-12	18.6368
COQ8A	0.420538	3.62782	7.45826	4.92e-13	6.43e-12	18.6264
ZNF467	-0.343071	0.923595	-7.45624	4.99e-13	6.51e-12	18.613
WDR59	0.211402	2.48823	7.45095	5.17e-13	6.74e-12	18.5782
GCSAML	-0.0659093	0.0770489	-7.44668	5.32e-13	6.94e-12	18.5501
RXFP4	0.542381	1.45333	7.44286	5.46e-13	7.11e-12	18.5249
CTIF	-0.329537	1.82984	-7.44241	5.47e-13	7.13e-12	18.522
RARRES2	-0.740395	4.2333	-7.44204	5.49e-13	7.14e-12	18.5195
DKC1	0.358962	5.25061	7.43721	5.67e-13	7.37e-12	18.4877
MCHR1	-0.109328	0.120878	-7.43715	5.67e-13	7.37e-12	18.4873
ABLIM3	-0.450389	0.978791	-7.43623	5.71e-13	7.41e-12	18.4813
RETN	-0.37474	0.41111	-7.42829	6.02e-13	7.81e-12	18.4291
MEF2C	-0.361047	0.97186	-7.42811	6.02e-13	7.81e-12	18.4279
PANX1	-0.28933	2.82653	-7.42	6.36e-13	8.24e-12	18.3746
KIAA0040	-0.426342	3.31708	-7.4113	6.74e-13	8.73e-12	18.3175
BLK	-0.219286	0.220942	-7.40994	6.8e-13	8.81e-12	18.3086
SLAMF9	-0.35586	0.469986	-7.40729	6.92e-13	8.96e-12	18.2912
FAH	0.361296	2.03588	7.40217	7.17e-13	9.26e-12	18.2576
VIL1	0.613267	5.58541	7.40108	7.22e-13	9.32e-12	18.2505
PLK3	-0.356849	2.53588	-7.40093	7.22e-13	9.33e-12	18.2495
TNS1	-0.731536	2.26571	-7.40036	7.25e-13	9.36e-12	18.2458
NCAM2	-0.154629	0.213815	-7.40023	7.26e-13	9.36e-12	18.2449
VPREB3	-0.480503	0.798286	-7.3979	7.37e-13	9.5e-12	18.2296
SLFN12	-0.251325	0.529833	-7.39702	7.42e-13	9.55e-12	18.2239
DPT	-0.83365	1.83437	-7.39566	7.48e-13	9.63e-12	18.215
PIGU	0.437742	4.37735	7.39131	7.7e-13	9.91e-12	18.1865
TCTEX1D1	-0.103078	0.15116	-7.39026	7.76e-13	9.96e-12	18.1796
LIN7B	0.368796	1.68138	7.39024	7.76e-13	9.96e-12	18.1794
DTX3L	-0.39986	4.11796	-7.38908	7.82e-13	1e-11	18.1719
ACKR4	-0.301571	0.391146	-7.38677	7.94e-13	1.02e-11	18.1568
DUSP5	-0.640329	3.14894	-7.38353	8.11e-13	1.04e-11	18.1356
BCL2L11	-0.326424	2.19915	-7.38286	8.15e-13	1.04e-11	18.1311
REM1	-0.265642	0.556467	-7.38074	8.27e-13	1.06e-11	18.1173
GATD1	0.375792	3.81334	7.37868	8.38e-13	1.07e-11	18.1038
IYD	0.555724	2.10001	7.37814	8.41e-13	1.08e-11	18.1003
SOCS1	-0.696274	2.5014	-7.37766	8.44e-13	1.08e-11	18.0972
SIRT5	0.262794	2.31887	7.37261	8.73e-13	1.11e-11	18.0642
FGFR3	0.704605	2.72555	7.37209	8.76e-13	1.12e-11	18.0608
PCDH12	-0.302829	1.17597	-7.36924	8.92e-13	1.14e-11	18.0421
CADM3	-0.272157	0.273753	-7.36668	9.08e-13	1.16e-11	18.0254
FOSL2	-0.415702	4.31278	-7.35116	1.01e-12	1.28e-11	17.9242
CARS2	0.342861	3.07912	7.35002	1.01e-12	1.29e-11	17.9167
BMP1	-0.38517	2.66413	-7.34902	1.02e-12	1.3e-11	17.9102
MXRA8	-0.690659	3.52893	-7.34712	1.03e-12	1.31e-11	17.8978
CNR2	-0.0896682	0.0834793	-7.347	1.03e-12	1.31e-11	17.897
APOBEC3F	-0.295181	1.1125	-7.34651	1.04e-12	1.32e-11	17.8938
PLXNB1	0.442628	3.82084	7.3464	1.04e-12	1.32e-11	17.8931
VASN	-0.493929	2.21088	-7.34176	1.07e-12	1.36e-11	17.8629
SSPN	-0.41212	1.17946	-7.34146	1.07e-12	1.36e-11	17.8609
AHR	-0.49295	3.65961	-7.34046	1.08e-12	1.37e-11	17.8544
NOTCH2	-0.408455	2.47986	-7.3354	1.12e-12	1.41e-11	17.8215
LOXL4	-0.263578	0.539014	-7.33252	1.14e-12	1.44e-11	17.8027
LY6G6F-LY6G6D	1.20922	2.09081	7.32704	1.18e-12	1.49e-11	17.7671
TGM2	-0.675199	4.26928	-7.32682	1.18e-12	1.49e-11	17.7657
CLIC4	-0.649696	4.35883	-7.32664	1.18e-12	1.49e-11	17.7645
TAZ	0.357617	2.92383	7.3261	1.19e-12	1.5e-11	17.761
ARHGEF15	-0.319453	1.05588	-7.32196	1.22e-12	1.54e-11	17.734
CLEC17A	-0.161016	0.140863	-7.31959	1.24e-12	1.56e-11	17.7186
ISLR	-0.879861	4.1084	-7.31813	1.25e-12	1.58e-11	17.7092
GPR162	-0.19216	0.506307	-7.3082	1.34e-12	1.68e-11	17.6446
KIF17	-0.100061	0.20079	-7.30684	1.35e-12	1.7e-11	17.6358
TMEM47	-0.570389	1.82817	-7.30398	1.38e-12	1.73e-11	17.6173
CACNA2D1	-0.305222	0.519889	-7.30298	1.39e-12	1.74e-11	17.6108
PDE4D	-0.338244	1.02151	-7.30248	1.39e-12	1.74e-11	17.6075
SMIM4	0.370483	2.55233	7.30012	1.41e-12	1.77e-11	17.5923
PGAM1	-0.354237	4.11123	-7.29608	1.45e-12	1.82e-11	17.566
UNC5B	-0.520755	2.59356	-7.28579	1.55e-12	1.94e-11	17.4994
GLI1	-0.327425	0.913171	-7.28306	1.58e-12	1.98e-11	17.4817
PKD2L1	-0.0884148	0.124247	-7.28247	1.59e-12	1.98e-11	17.4779
ZEB1	-0.493711	1.37026	-7.281	1.6e-12	2e-11	17.4684
SPSB1	-0.382766	3.17236	-7.28061	1.61e-12	2.01e-11	17.4659
NCF4	-0.596874	2.65123	-7.27778	1.64e-12	2.04e-11	17.4475
UST	-0.387019	0.620116	-7.27691	1.65e-12	2.05e-11	17.4419
FABP6	0.933558	2.81732	7.27054	1.72e-12	2.14e-11	17.4007
CPNE8	-0.372995	0.952968	-7.26586	1.77e-12	2.2e-11	17.3704
CDHR1	1.08919	3.07216	7.26577	1.77e-12	2.2e-11	17.3699
P2RX1	-0.241429	0.51749	-7.26518	1.78e-12	2.21e-11	17.3661
CR2	-0.508547	0.547716	-7.26513	1.78e-12	2.21e-11	17.3657
TNXB	-0.320757	0.472641	-7.26436	1.79e-12	2.22e-11	17.3608
GSDMC	-0.153186	0.191929	-7.25464	1.91e-12	2.37e-11	17.298
TNNC2	1.21426	3.28653	7.25223	1.94e-12	2.4e-11	17.2824
RNF213	-0.513547	3.14688	-7.25155	1.94e-12	2.41e-11	17.2781
GMEB1	-0.191849	1.92547	-7.25019	1.96e-12	2.43e-11	17.2693
CARD17	-0.266681	0.264265	-7.24846	1.98e-12	2.46e-11	17.2581
ADARB1	-0.290825	1.1651	-7.24703	2e-12	2.48e-11	17.2489
SCN1B	-0.238406	0.593659	-7.24692	2e-12	2.48e-11	17.2482
MEOX2	-0.38117	0.428582	-7.24594	2.02e-12	2.49e-11	17.2419
TNFRSF13B	-0.139924	0.155891	-7.24583	2.02e-12	2.49e-11	17.2412
PLD4	-0.165414	0.294536	-7.24474	2.03e-12	2.51e-11	17.2342
LRRC2	0.387529	0.91098	7.24142	2.08e-12	2.56e-11	17.2128
PPT1	-0.376908	5.16622	-7.23525	2.16e-12	2.67e-11	17.173
EBF3	-0.186298	0.255021	-7.22901	2.25e-12	2.78e-11	17.1328
PIAS3	-0.324993	2.23813	-7.22383	2.33e-12	2.87e-11	17.0995
ACOD1	-0.0629401	0.0477474	-7.22175	2.36e-12	2.91e-11	17.0862
TRO	-0.205532	0.473152	-7.22044	2.38e-12	2.93e-11	17.0777
NTNG2	-0.140662	0.300669	-7.21779	2.43e-12	2.98e-11	17.0607
SLC12A4	-0.361184	2.09968	-7.2136	2.49e-12	3.06e-11	17.0337
LY6G6D	1.45838	2.70418	7.21247	2.51e-12	3.09e-11	17.0265
KCNJ10	-0.159609	0.226734	-7.21201	2.52e-12	3.09e-11	17.0235
C18orf25	-0.298606	1.71838	-7.21095	2.54e-12	3.11e-11	17.0167
ATIC	0.315902	5.2603	7.20733	2.6e-12	3.18e-11	16.9935
SLIT3	-0.392857	0.793693	-7.20722	2.6e-12	3.19e-11	16.9928
FLT4	-0.28318	0.824561	-7.20706	2.6e-12	3.19e-11	16.9918
HOXB2	-0.550528	1.52657	-7.2068	2.61e-12	3.19e-11	16.9901
PPP4R1	-0.329627	2.84624	-7.2068	2.61e-12	3.19e-11	16.9901
MEIS1	-0.34449	0.712315	-7.20501	2.64e-12	3.22e-11	16.9786
HAUS7	0.236797	0.877756	7.20273	2.68e-12	3.27e-11	16.9639
STK17A	-0.375151	2.57866	-7.20185	2.69e-12	3.29e-11	16.9583
FLRT2	-0.147583	0.2011	-7.19763	2.77e-12	3.38e-11	16.9312
LAS1L	0.370966	3.58238	7.195	2.82e-12	3.43e-11	16.9144
CCDC68	-0.487479	1.61563	-7.19066	2.9e-12	3.53e-11	16.8865
ASAH1	-0.380694	4.71619	-7.18604	2.99e-12	3.64e-11	16.857
SGPL1	-0.243256	3.70518	-7.18511	3e-12	3.66e-11	16.851
SRGAP2	-0.255248	1.07974	-7.18312	3.04e-12	3.7e-11	16.8383
HOXC9	-0.267104	0.297377	-7.18179	3.07e-12	3.73e-11	16.8297
PODXL	-0.468672	3.67794	-7.18048	3.1e-12	3.76e-11	16.8213
HLA-F	-0.708526	4.53305	-7.17936	3.12e-12	3.79e-11	16.8142
ENTPD7	-0.34406	2.2461	-7.17784	3.15e-12	3.82e-11	16.8045
DDX60L	-0.392271	1.37629	-7.17522	3.21e-12	3.88e-11	16.7877
ADGRG1	0.491399	4.85328	7.17464	3.22e-12	3.89e-11	16.784
ABCC9	-0.253975	0.376734	-7.17463	3.22e-12	3.89e-11	16.7839
HERC6	-0.4201	1.92145	-7.17185	3.28e-12	3.96e-11	16.7661
PARD6G	-0.252007	0.908011	-7.16743	3.37e-12	4.08e-11	16.7378
SHISAL1	-0.235821	0.370244	-7.16438	3.44e-12	4.16e-11	16.7183
NAP1L3	-0.242719	0.435181	-7.15895	3.56e-12	4.3e-11	16.6836
RALY	0.436111	5.3346	7.15503	3.66e-12	4.41e-11	16.6586
CORO1C	-0.260979	4.70639	-7.15424	3.67e-12	4.43e-11	16.6536
BTBD19	-0.344652	0.93022	-7.15413	3.68e-12	4.43e-11	16.6529
FES	-0.387309	1.53233	-7.15089	3.76e-12	4.52e-11	16.6322
C19orf73	0.324592	1.49737	7.15027	3.77e-12	4.54e-11	16.6283
KANK3	-0.262316	0.755581	-7.14686	3.86e-12	4.64e-11	16.6065
COX19	0.273688	2.43546	7.14458	3.91e-12	4.7e-11	16.5919
EPS8L3	0.515017	5.51662	7.14221	3.97e-12	4.77e-11	16.5769
CDX2	0.737333	5.64338	7.13664	4.12e-12	4.95e-11	16.5414
PLA2G2A	-1.70876	5.29171	-7.13141	4.26e-12	5.12e-11	16.508
MAN1C1	-0.279657	0.785271	-7.12721	4.38e-12	5.25e-11	16.4813
MTG2	0.415045	3.311	7.11534	4.73e-12	5.67e-11	16.4058
MR1	-0.329175	1.37215	-7.11158	4.85e-12	5.81e-11	16.3819
TTC24	-0.0985488	0.0822103	-7.10955	4.91e-12	5.88e-11	16.369
ARHGAP24	-0.252536	0.669648	-7.10829	4.95e-12	5.93e-11	16.361
CPZ	-0.160125	0.311803	-7.10446	5.08e-12	6.07e-11	16.3367
BCL2	-0.355277	1.06803	-7.10328	5.12e-12	6.11e-11	16.3292
RNF152	-0.301458	0.635517	-7.10115	5.19e-12	6.19e-11	16.3157
SVEP1	-0.313276	0.710324	-7.09997	5.23e-12	6.24e-11	16.3082
CD1E	-0.230707	0.374256	-7.09853	5.28e-12	6.29e-11	16.2991
DAPK2	0.383834	1.47312	7.09786	5.3e-12	6.32e-11	16.2948
TSEN2	0.351374	2.05999	7.09662	5.34e-12	6.36e-11	16.287
PLPPR4	-0.203389	0.424122	-7.0945	5.42e-12	6.45e-11	16.2735
IL1RAP	-0.250566	0.862113	-7.0899	5.58e-12	6.64e-11	16.2444
PIN4	0.309639	2.45547	7.08954	5.59e-12	6.65e-11	16.2421
COL4A1	-0.595105	5.34635	-7.08576	5.73e-12	6.81e-11	16.2181
MAMLD1	-0.287887	0.528173	-7.08371	5.81e-12	6.9e-11	16.2051
CD55	-0.713036	5.09712	-7.07951	5.97e-12	7.08e-11	16.1786
CLNK	-0.0782848	0.0935822	-7.07674	6.07e-12	7.21e-11	16.161
SHISAL2A	-0.127618	0.174867	-7.07164	6.28e-12	7.44e-11	16.1287
MRPS25	0.258904	3.53649	7.06889	6.39e-12	7.57e-11	16.1113
ZCCHC2	-0.265251	1.40525	-7.06711	6.46e-12	7.65e-11	16.1001
EBF2	-0.115812	0.138924	-7.06389	6.6e-12	7.81e-11	16.0797
TBRG4	0.388281	4.73281	7.06361	6.61e-12	7.81e-11	16.0779
BCS1L	0.29906	3.3376	7.06358	6.61e-12	7.81e-11	16.0778
TRMT61A	0.480501	3.61115	7.06126	6.71e-12	7.93e-11	16.0631
TESMIN	0.323772	1.55115	7.05654	6.92e-12	8.17e-11	16.0333
SGPP2	-0.512129	3.7883	-7.04909	7.26e-12	8.56e-11	15.9863
C14orf93	0.187512	1.89782	7.04719	7.35e-12	8.66e-11	15.9743
ANAPC7	0.21353	3.38614	7.04428	7.49e-12	8.82e-11	15.9559
KDR	-0.38912	1.81605	-7.04191	7.6e-12	8.95e-11	15.941
TAF4	0.342214	2.37079	7.04124	7.64e-12	8.99e-11	15.9367
DCLK1	-0.144795	0.163748	-7.03817	7.79e-12	9.16e-11	15.9174
IFNGR1	-0.403255	5.27265	-7.03095	8.16e-12	9.59e-11	15.872
IGFBP6	-0.670587	2.61472	-7.02998	8.21e-12	9.64e-11	15.8658
LIMS1	-0.345708	3.14999	-7.02768	8.33e-12	9.78e-11	15.8513
SPATA2	0.348682	3.47945	7.02564	8.44e-12	9.9e-11	15.8385
GRIN3A	-0.111151	0.172883	-7.0242	8.52e-12	9.99e-11	15.8295
KDSR	-0.315047	2.74583	-7.02337	8.56e-12	1e-10	15.8242
ZSWIM1	0.357662	3.14186	7.02325	8.57e-12	1e-10	15.8234
RASL12	-0.392186	1.58337	-7.02243	8.62e-12	1.01e-10	15.8183
CP	-0.376182	0.402819	-7.02145	8.67e-12	1.01e-10	15.8122
MPDZ	-0.30007	0.594443	-7.01939	8.79e-12	1.03e-10	15.7992
SPON2	-0.579828	3.56298	-7.01679	8.93e-12	1.04e-10	15.7828
YPEL4	-0.0920908	0.145267	-7.0135	9.12e-12	1.07e-10	15.7622
POLR2H	0.298258	4.51884	7.01146	9.24e-12	1.08e-10	15.7494
SWSAP1	0.250168	1.86652	7.01046	9.3e-12	1.09e-10	15.743
LYPD5	-0.367411	0.867295	-7.00919	9.38e-12	1.09e-10	15.7351
EGR3	-0.54461	1.31474	-7.0056	9.6e-12	1.12e-10	15.7126
TOMM34	0.465792	5.51	7.00548	9.61e-12	1.12e-10	15.7118
GGCT	0.422937	5.23302	7.00352	9.73e-12	1.13e-10	15.6995
ANGPT1	-0.202412	0.412171	-6.99513	1.03e-11	1.19e-10	15.6468
CSRP2	-0.290937	1.06703	-6.99392	1.03e-11	1.2e-10	15.6392
TMOD1	-0.259357	0.43748	-6.98693	1.08e-11	1.26e-10	15.5954
AC005261.1	-0.325022	0.672219	-6.98597	1.09e-11	1.26e-10	15.5895
ZNF768	0.398505	4.62919	6.98358	1.11e-11	1.28e-10	15.5744
NAT9	0.34169	3.31931	6.98248	1.11e-11	1.29e-10	15.5676
COL13A1	-0.230754	0.597416	-6.98019	1.13e-11	1.31e-10	15.5532
CMA1	-0.270039	0.228639	-6.9792	1.14e-11	1.32e-10	15.547
BHLHE41	-0.589806	2.2622	-6.97864	1.14e-11	1.32e-10	15.5435
TRAPPC6A	0.563656	4.91473	6.97594	1.16e-11	1.34e-10	15.5266
ACOX2	0.579531	2.28547	6.97495	1.17e-11	1.35e-10	15.5204
CXCL5	-1.20645	2.17023	-6.9747	1.17e-11	1.35e-10	15.5189
PNRC1	-0.379899	4.26401	-6.97216	1.19e-11	1.37e-10	15.503
H2AJ	0.65462	4.47862	6.97129	1.2e-11	1.38e-10	15.4975
REPIN1	0.401619	5.7041	6.9697	1.21e-11	1.39e-10	15.4876
POFUT1	0.559181	4.6699	6.96729	1.23e-11	1.41e-10	15.4725
RP9	0.260522	2.65459	6.96716	1.23e-11	1.41e-10	15.4717
SSC5D	-0.557715	1.18368	-6.96053	1.28e-11	1.47e-10	15.4303
AKAP12	-0.671606	1.64706	-6.96039	1.28e-11	1.47e-10	15.4294
TIFA	-0.316059	2.0129	-6.96009	1.28e-11	1.48e-10	15.4276
TRPV4	-0.304696	0.688749	-6.9597	1.29e-11	1.48e-10	15.4251
KIF12	0.738891	3.29698	6.95467	1.33e-11	1.53e-10	15.3937
ANGPTL6	-0.0964505	0.234975	-6.94767	1.39e-11	1.6e-10	15.35
STON1	-0.319157	0.664399	-6.94452	1.42e-11	1.63e-10	15.3304
CTSD	-0.518923	7.5242	-6.94228	1.44e-11	1.65e-10	15.3164
FGF1	-0.195538	0.324335	-6.9394	1.46e-11	1.68e-10	15.2985
KLHDC8B	-0.424019	2.15436	-6.93899	1.47e-11	1.68e-10	15.2959
ENO2	-0.601172	2.68503	-6.93855	1.47e-11	1.69e-10	15.2932
ARFGAP3	-0.380539	3.89916	-6.93785	1.48e-11	1.69e-10	15.2888
TMEM263	-0.452268	3.09438	-6.9376	1.48e-11	1.69e-10	15.2873
RARB	-0.28475	0.783244	-6.93734	1.48e-11	1.7e-10	15.2857
ITGA1	-0.415893	2.17652	-6.93708	1.49e-11	1.7e-10	15.284
GJB1	0.754376	5.18622	6.93699	1.49e-11	1.7e-10	15.2835
TMEM52B	-0.11614	0.144007	-6.93475	1.51e-11	1.72e-10	15.2695
NKD1	1.03995	2.75062	6.93379	1.52e-11	1.73e-10	15.2635
WDR77	0.370608	4.40376	6.92584	1.6e-11	1.82e-10	15.214
OVOL1	0.425973	3.22291	6.9244	1.61e-11	1.83e-10	15.2051
METTL7B	0.471242	4.3025	6.91938	1.66e-11	1.89e-10	15.1738
FMO2	-0.185649	0.175933	-6.9181	1.68e-11	1.91e-10	15.1659
CNTNAP1	-0.388001	1.11877	-6.91625	1.7e-11	1.93e-10	15.1544
RUNX2	-0.369443	1.00863	-6.91448	1.72e-11	1.95e-10	15.1434
TRAM2	-0.357935	3.01354	-6.90921	1.77e-11	2.01e-10	15.1107
SRGAP2B	-0.0688993	0.151843	-6.90758	1.79e-11	2.03e-10	15.1006
CMTM8	0.344029	3.84736	6.90465	1.83e-11	2.07e-10	15.0824
POMC	-0.198262	0.313693	-6.90377	1.84e-11	2.08e-10	15.0769
PAMR1	-0.300266	1.08356	-6.90156	1.86e-11	2.11e-10	15.0632
ASPSCR1	0.351089	2.17444	6.89742	1.91e-11	2.16e-10	15.0375
CA2	-1.05433	3.82643	-6.89697	1.92e-11	2.17e-10	15.0347
DNAJC19	0.256452	2.98117	6.89571	1.93e-11	2.19e-10	15.0269
SNN	-0.331967	2.48025	-6.89499	1.94e-11	2.19e-10	15.0224
PJA2	-0.414493	3.74916	-6.89357	1.96e-11	2.21e-10	15.0137
TLL1	-0.125195	0.12879	-6.88777	2.03e-11	2.29e-10	14.9777
SLC25A26	0.225996	2.37497	6.88473	2.07e-11	2.34e-10	14.9589
RTKN	0.283456	4.10127	6.88415	2.08e-11	2.34e-10	14.9553
ANK2	-0.200244	0.283098	-6.8827	2.1e-11	2.36e-10	14.9463
CTNS	-0.242581	2.29	-6.87614	2.19e-11	2.46e-10	14.9057
BACH2	-0.164809	0.20784	-6.87427	2.21e-11	2.49e-10	14.8941
ADH1B	-0.50036	0.592131	-6.87126	2.26e-11	2.54e-10	14.8755
COL18A1	-0.630902	3.67511	-6.86922	2.29e-11	2.57e-10	14.8629
MRVI1	-0.485035	1.75358	-6.86921	2.29e-11	2.57e-10	14.8629
PLSCR4	-0.414617	2.08002	-6.86806	2.3e-11	2.59e-10	14.8558
CRACD	-0.426943	1.3678	-6.86358	2.37e-11	2.66e-10	14.8281
DIO2	-0.432306	1.18802	-6.86349	2.37e-11	2.66e-10	14.8276
INPP5J	0.435322	1.97706	6.86122	2.4e-11	2.69e-10	14.8135
PLEKHF1	-0.408918	1.68214	-6.86074	2.41e-11	2.7e-10	14.8106
LSM14B	0.341835	4.2486	6.85815	2.45e-11	2.74e-10	14.7946
ADAM23	-0.211627	0.379484	-6.85717	2.47e-11	2.76e-10	14.7885
EDIL3	-0.525533	2.10351	-6.85558	2.49e-11	2.79e-10	14.7787
TFPI	-0.397789	1.21126	-6.85462	2.51e-11	2.8e-10	14.7727
HOXC8	-0.216654	0.230462	-6.8546	2.51e-11	2.8e-10	14.7726
RIMBP3	-0.0265766	0.0328407	-6.8537	2.52e-11	2.81e-10	14.7671
RHOA	-0.2501	7.72982	-6.8528	2.53e-11	2.83e-10	14.7615
IL3RA	-0.428473	2.4916	-6.85175	2.55e-11	2.85e-10	14.755
OASL	-0.576372	2.16046	-6.84816	2.61e-11	2.91e-10	14.7329
FAM124B	-0.156209	0.282766	-6.84547	2.65e-11	2.96e-10	14.7163
SIT1	-0.515234	1.4071	-6.84291	2.7e-11	3e-10	14.7005
SUFU	-0.201351	1.90916	-6.83904	2.76e-11	3.08e-10	14.6767
SLC26A6	0.411372	3.49919	6.83849	2.77e-11	3.08e-10	14.6733
HSF4	0.470015	1.71273	6.83453	2.84e-11	3.16e-10	14.6489
NPEPL1	0.348832	1.62772	6.82912	2.94e-11	3.27e-10	14.6157
DSEL	-0.13781	0.211399	-6.82886	2.95e-11	3.27e-10	14.6141
PDE5A	-0.445742	1.55671	-6.82661	2.99e-11	3.32e-10	14.6002
SMCHD1	-0.434574	2.08239	-6.82564	3.01e-11	3.33e-10	14.5942
ARRDC5	-0.0917386	0.107593	-6.82248	3.07e-11	3.4e-10	14.5748
PAPPA	-0.242316	0.36402	-6.81784	3.16e-11	3.5e-10	14.5463
SERPINB2	-0.436281	0.350999	-6.81698	3.17e-11	3.51e-10	14.541
RTL5	-0.234472	0.515001	-6.81211	3.27e-11	3.62e-10	14.5111
TMEM131L	-0.310876	1.45169	-6.81106	3.29e-11	3.64e-10	14.5046
IL1RL1	-0.192865	0.248046	-6.81035	3.31e-11	3.66e-10	14.5003
TBC1D1	-0.321929	2.80313	-6.80807	3.36e-11	3.71e-10	14.4863
PLN	-0.726614	1.60487	-6.80697	3.38e-11	3.73e-10	14.4796
SETBP1	-0.241654	0.505944	-6.80677	3.38e-11	3.73e-10	14.4783
ASCL2	1.07912	5.39629	6.80307	3.46e-11	3.82e-10	14.4557
ATL3	-0.389934	3.33621	-6.80124	3.5e-11	3.86e-10	14.4444
ZNF692	0.372671	2.81315	6.80096	3.51e-11	3.87e-10	14.4427
FSTL3	-0.605566	2.86323	-6.79691	3.6e-11	3.96e-10	14.4179
HTRA3	-0.752973	3.60517	-6.79645	3.61e-11	3.97e-10	14.4151
SAMD10	0.436099	2.84284	6.79578	3.63e-11	3.99e-10	14.4109
TRIM21	-0.319172	4.15574	-6.79381	3.67e-11	4.03e-10	14.3989
RIOK3	-0.39836	3.78708	-6.79246	3.7e-11	4.07e-10	14.3906
NFS1	0.308205	2.88087	6.79115	3.73e-11	4.1e-10	14.3826
FRMD4B	-0.26653	1.36009	-6.7895	3.77e-11	4.14e-10	14.3725
RABL6	0.388103	4.13086	6.78866	3.79e-11	4.16e-10	14.3673
ELMSAN1	-0.271472	1.94462	-6.78857	3.79e-11	4.16e-10	14.3668
ARHGEF25	-0.406613	1.26795	-6.78766	3.81e-11	4.18e-10	14.3612
FZD2	-0.449642	1.46922	-6.78658	3.84e-11	4.2e-10	14.3546
TMCC3	-0.42624	2.07724	-6.78558	3.86e-11	4.23e-10	14.3485
GMEB2	0.328062	3.05936	6.78269	3.94e-11	4.3e-10	14.3308
ADAMTS3	-0.0901314	0.149208	-6.78213	3.95e-11	4.32e-10	14.3274
CHMP4B	0.398049	7.4519	6.782	3.95e-11	4.32e-10	14.3266
FAM110D	-0.2479	0.66814	-6.7813	3.97e-11	4.33e-10	14.3223
EGFL6	-0.403859	1.18796	-6.77957	4.01e-11	4.38e-10	14.3117
ACVR1	-0.233188	2.96932	-6.77852	4.04e-11	4.41e-10	14.3053
ADAM19	-0.507091	2.5385	-6.77709	4.08e-11	4.44e-10	14.2966
RAB12	-0.351839	2.91151	-6.77633	4.09e-11	4.46e-10	14.2919
APCDD1L	-0.15695	0.184096	-6.77527	4.12e-11	4.49e-10	14.2854
UPP1	-0.386799	2.65264	-6.77167	4.22e-11	4.59e-10	14.2634
CRCP	0.285449	3.99259	6.76844	4.3e-11	4.68e-10	14.2437
PDGFB	-0.40694	2.28787	-6.76459	4.41e-11	4.79e-10	14.2202
AMPD3	-0.298531	1.67432	-6.76371	4.43e-11	4.81e-10	14.2148
LRRC4C	-0.0931285	0.0924637	-6.76293	4.45e-11	4.83e-10	14.21
FAM124A	-0.181964	0.343705	-6.76235	4.47e-11	4.85e-10	14.2065
GADD45B	-0.460782	3.35329	-6.76093	4.51e-11	4.89e-10	14.1978
RPL23	0.373323	6.8824	6.75214	4.76e-11	5.16e-10	14.1442
RECQL	-0.344864	2.54944	-6.7518	4.77e-11	5.17e-10	14.1422
MEIS2	-0.26896	0.512717	-6.75108	4.79e-11	5.19e-10	14.1378
CHST3	-0.402865	1.27878	-6.74171	5.08e-11	5.5e-10	14.0807
SOX17	-0.263568	0.724852	-6.73914	5.16e-11	5.58e-10	14.065
TMEM89	0.242641	0.421274	6.7373	5.22e-11	5.65e-10	14.0538
ESRP2	0.3272	3.79082	6.73063	5.44e-11	5.88e-10	14.0133
PTGER2	-0.58888	1.54277	-6.73015	5.46e-11	5.9e-10	14.0104
RAB2B	-0.270395	2.28258	-6.72315	5.7e-11	6.15e-10	13.9678
CNN3	-0.44823	5.35387	-6.7229	5.71e-11	6.16e-10	13.9663
FLT1	-0.365307	1.65633	-6.71903	5.85e-11	6.31e-10	13.9428
SMG6	-0.252165	1.41333	-6.71526	5.99e-11	6.45e-10	13.9199
EBF1	-0.249651	0.528192	-6.71212	6.11e-11	6.58e-10	13.9008
ARHGEF17	-0.395339	1.70494	-6.71161	6.13e-11	6.59e-10	13.8977
CX3CL1	-0.562217	2.1694	-6.71073	6.16e-11	6.63e-10	13.8924
ZMYND8	0.425267	3.6822	6.7085	6.25e-11	6.71e-10	13.8789
FGFR4	0.653284	4.46612	6.70678	6.31e-11	6.78e-10	13.8684
PDLIM7	-0.47372	3.50968	-6.7026	6.48e-11	6.96e-10	13.8431
PDLIM4	-0.513238	1.76103	-6.70201	6.5e-11	6.98e-10	13.8396
MAP1A	-0.374438	1.02115	-6.70189	6.51e-11	6.98e-10	13.8388
TLR5	-0.230604	0.655	-6.70152	6.52e-11	6.99e-10	13.8366
TIMM17B	0.444149	4.62756	6.69685	6.71e-11	7.19e-10	13.8083
ROBO4	-0.309248	1.37085	-6.69578	6.76e-11	7.24e-10	13.8018
PRKRIP1	0.260394	2.83982	6.6955	6.77e-11	7.24e-10	13.8001
C10orf55	-0.141786	0.299993	-6.69167	6.93e-11	7.41e-10	13.7769
CBR3	-0.508212	2.05677	-6.68985	7.01e-11	7.49e-10	13.7659
SGCD	-0.337281	0.696658	-6.68835	7.08e-11	7.56e-10	13.7568
FMO3	-0.182907	0.408495	-6.68636	7.16e-11	7.65e-10	13.7448
SS18	-0.322795	3.13162	-6.68415	7.26e-11	7.75e-10	13.7314
ROR2	-0.466681	1.1947	-6.6826	7.33e-11	7.82e-10	13.7221
DAAM2	-0.297837	0.958228	-6.68181	7.37e-11	7.85e-10	13.7173
TMEM163	-0.170514	0.303689	-6.68175	7.37e-11	7.85e-10	13.7169
NOTCH3	-0.537755	3.05832	-6.68025	7.44e-11	7.92e-10	13.7079
TSHZ2	-0.365377	0.528497	-6.67759	7.56e-11	8.05e-10	13.6918
NPTN	-0.272044	4.70124	-6.67105	7.87e-11	8.38e-10	13.6523
BAALC	-0.132259	0.182344	-6.67094	7.88e-11	8.38e-10	13.6516
RBP5	-0.39997	1.49719	-6.66715	8.07e-11	8.57e-10	13.6288
SSH1	-0.258117	2.04152	-6.6654	8.15e-11	8.66e-10	13.6182
GLIS3	-0.261575	0.473825	-6.66415	8.22e-11	8.72e-10	13.6107
TPRN	0.493065	4.001	6.66305	8.27e-11	8.78e-10	13.604
FAM171B	-0.245936	0.553674	-6.66265	8.29e-11	8.79e-10	13.6016
SPIN2B	0.351709	1.73768	6.66143	8.36e-11	8.86e-10	13.5942
FGF2	-0.313721	0.560877	-6.65999	8.43e-11	8.93e-10	13.5856
LRRC32	-0.501217	3.09915	-6.65703	8.58e-11	9.09e-10	13.5678
EFNA4	0.394038	4.39871	6.6557	8.66e-11	9.16e-10	13.5597
SPATC1	-0.104782	0.139748	-6.65381	8.76e-11	9.26e-10	13.5483
AXIN1	0.377993	3.54907	6.65377	8.76e-11	9.26e-10	13.5481
LRRC36	0.395889	0.848744	6.65202	8.85e-11	9.35e-10	13.5376
PNMA2	-0.420004	0.738361	-6.64808	9.07e-11	9.58e-10	13.5138
MRM1	0.383178	3.09132	6.64641	9.17e-11	9.67e-10	13.5038
MYD88	-0.241247	4.47264	-6.64377	9.32e-11	9.83e-10	13.4879
SSBP2	-0.217088	0.56184	-6.64164	9.44e-11	9.95e-10	13.4751
ARRDC3	-0.45574	3.6003	-6.6398	9.55e-11	1.01e-09	13.464
CPXM2	-0.531752	1.22124	-6.63944	9.57e-11	1.01e-09	13.4618
PTCRA	-0.102051	0.119272	-6.63826	9.64e-11	1.01e-09	13.4547
PTCD1	0.224663	1.45266	6.63808	9.65e-11	1.01e-09	13.4537
IQCG	-0.20382	0.736313	-6.63737	9.69e-11	1.02e-09	13.4494
CFL2	-0.34708	1.23374	-6.63719	9.7e-11	1.02e-09	13.4483
CCDC183	0.341201	1.05727	6.63684	9.72e-11	1.02e-09	13.4462
MMP13	-0.480158	0.572313	-6.63436	9.87e-11	1.04e-09	13.4313
EGLN3	-0.620028	2.85032	-6.63175	1e-10	1.05e-09	13.4156
SLC16A6	-0.179344	0.408416	-6.62815	1.03e-10	1.08e-09	13.394
AMPH	-0.182018	0.267242	-6.62701	1.03e-10	1.08e-09	13.3872
CBLN3	-0.198167	0.739686	-6.6266	1.04e-10	1.08e-09	13.3847
FAM234A	0.426665	4.05195	6.62433	1.05e-10	1.1e-09	13.371
CTSV	0.538041	1.95388	6.6214	1.07e-10	1.12e-09	13.3535
LACTB	-0.271499	2.62142	-6.6205	1.07e-10	1.12e-09	13.3481
SCARA5	-0.387903	0.690177	-6.61638	1.1e-10	1.15e-09	13.3234
NPR1	-0.276848	0.780626	-6.61622	1.1e-10	1.15e-09	13.3224
MYLK	-0.603833	2.04169	-6.61468	1.11e-10	1.16e-09	13.3132
DDX51	0.285417	2.53382	6.61373	1.12e-10	1.17e-09	13.3075
KLF2	-0.598446	3.14016	-6.61324	1.12e-10	1.17e-09	13.3045
ACOT8	0.401241	3.14044	6.61229	1.13e-10	1.18e-09	13.2989
EIF2B5	0.194399	3.58184	6.61208	1.13e-10	1.18e-09	13.2976
LAMA2	-0.449351	1.04656	-6.61179	1.13e-10	1.18e-09	13.2958
CYP27C1	-0.102536	0.136633	-6.60994	1.15e-10	1.19e-09	13.2847
PDE10A	-0.271401	0.399038	-6.60342	1.19e-10	1.24e-09	13.2457
RIPOR3	-0.205496	0.523759	-6.60271	1.2e-10	1.25e-09	13.2415
IL17RA	-0.234611	2.18175	-6.60075	1.21e-10	1.26e-09	13.2297
SMARCD2	0.30299	5.53241	6.60044	1.22e-10	1.26e-09	13.2279
EIF6	0.500923	7.18668	6.59899	1.23e-10	1.27e-09	13.2192
PLAT	-0.486934	2.99746	-6.598	1.23e-10	1.28e-09	13.2133
KIRREL1	-0.456742	2.26797	-6.59707	1.24e-10	1.29e-09	13.2077
NOVA2	-0.135161	0.338466	-6.59702	1.24e-10	1.29e-09	13.2074
HOXD1	-0.225507	0.320514	-6.59537	1.25e-10	1.3e-09	13.1975
MRPS33	0.336145	3.35722	6.5947	1.26e-10	1.3e-09	13.1936
TCP11L2	-0.271408	0.80197	-6.59421	1.26e-10	1.31e-09	13.1906
EXOSC5	0.485708	4.7132	6.58972	1.3e-10	1.34e-09	13.1637
SLC8A1	-0.21456	0.515975	-6.58823	1.31e-10	1.35e-09	13.1549
COL22A1	-0.174644	0.279408	-6.58586	1.33e-10	1.37e-09	13.1407
PLEKHG6	0.467146	3.84846	6.58386	1.35e-10	1.39e-09	13.1287
CSNK2A2	0.23359	3.7944	6.58204	1.36e-10	1.4e-09	13.1179
ETV5	-0.505492	1.93027	-6.58193	1.36e-10	1.4e-09	13.1173
SLC38A6	-0.249077	1.06937	-6.57969	1.38e-10	1.42e-09	13.1038
EGFLAM	-0.214629	0.698353	-6.5793	1.38e-10	1.42e-09	13.1015
SPG7	0.241651	2.8713	6.57669	1.41e-10	1.45e-09	13.086
TSPAN6	0.588244	4.98068	6.57644	1.41e-10	1.45e-09	13.0844
RECK	-0.259349	0.895972	-6.57451	1.42e-10	1.46e-09	13.0729
GNG4	1.05162	2.3373	6.57307	1.44e-10	1.48e-09	13.0643
DUSP4	-0.85279	2.38373	-6.57032	1.46e-10	1.5e-09	13.0479
HNF4A	0.495946	5.32733	6.56761	1.49e-10	1.53e-09	13.0318
IQSEC3	-0.118318	0.176031	-6.56736	1.49e-10	1.53e-09	13.0303
GID8	0.305916	4.75724	6.56611	1.5e-10	1.54e-09	13.0229
SHD	0.381923	1.29038	6.56544	1.5e-10	1.54e-09	13.0189
C1QTNF6	-0.338439	1.78444	-6.56292	1.53e-10	1.57e-09	13.0038
NID1	-0.513916	3.5279	-6.56239	1.53e-10	1.57e-09	13.0007
SNX18	-0.307222	2.01004	-6.5568	1.59e-10	1.62e-09	12.9674
NOL4L	0.402323	3.27585	6.55602	1.59e-10	1.63e-09	12.9628
DDX31	0.18046	2.36763	6.55387	1.61e-10	1.65e-09	12.95
IRF2BP2	0.295388	5.64798	6.55271	1.63e-10	1.66e-09	12.9431
TRIM46	-0.151267	0.339449	-6.55045	1.65e-10	1.68e-09	12.9296
MRPS17	0.265504	2.9111	6.55017	1.65e-10	1.69e-09	12.928
MAP1LC3C	-0.0746835	0.10158	-6.54842	1.67e-10	1.7e-09	12.9176
RIDA	0.4397	3.82493	6.54581	1.7e-10	1.73e-09	12.902
TIMP1	-0.506597	7.47078	-6.54576	1.7e-10	1.73e-09	12.9017
RASGRF2	-0.299875	0.854774	-6.54506	1.7e-10	1.74e-09	12.8976
FCSK	0.317759	2.79522	6.54282	1.73e-10	1.76e-09	12.8843
NFIL3	-0.298586	3.65628	-6.54248	1.73e-10	1.76e-09	12.8822
BHLHA15	-0.412768	1.05385	-6.53804	1.78e-10	1.81e-09	12.8559
TBC1D9	-0.412265	1.68992	-6.53539	1.81e-10	1.84e-09	12.8401
C18orf32	-0.147178	0.913407	-6.53513	1.81e-10	1.84e-09	12.8386
DHH	-0.0888132	0.175522	-6.53443	1.82e-10	1.85e-09	12.8344
CPNE1	0.589081	5.78051	6.53133	1.85e-10	1.88e-09	12.8161
SGIP1	-0.240678	0.443206	-6.52931	1.87e-10	1.9e-09	12.8041
TFAP4	0.254644	2.30474	6.52679	1.9e-10	1.93e-09	12.7891
BATF2	-0.540562	3.53539	-6.52639	1.91e-10	1.93e-09	12.7868
TCL1A	-0.3288	0.284667	-6.52571	1.92e-10	1.94e-09	12.7827
CDK18	0.376174	2.86684	6.52514	1.92e-10	1.95e-09	12.7793
SLC20A1	-0.306538	3.56832	-6.52084	1.97e-10	2e-09	12.7539
RHOF	-0.320627	0.842078	-6.52082	1.97e-10	2e-09	12.7537
HSPB8	-0.576721	1.54743	-6.51972	1.99e-10	2.01e-09	12.7472
ROBO3	-0.224594	0.511674	-6.51664	2.02e-10	2.05e-09	12.729
TCF21	-0.272015	0.810786	-6.51534	2.04e-10	2.06e-09	12.7213
SURF6	0.332247	3.95235	6.51249	2.08e-10	2.1e-09	12.7044
EPAS1	-0.375087	4.2186	-6.51106	2.09e-10	2.11e-09	12.6959
PMAIP1	-0.455078	2.75956	-6.50859	2.13e-10	2.14e-09	12.6813
FLT3LG	-0.131553	0.414093	-6.5051	2.17e-10	2.19e-09	12.6607
PLD3	-0.388782	4.85584	-6.5035	2.19e-10	2.21e-09	12.6512
GPR25	-0.256248	0.350238	-6.50245	2.21e-10	2.22e-09	12.645
ADAMTS14	-0.358026	1.40817	-6.50132	2.22e-10	2.24e-09	12.6383
ARPC2	-0.175567	5.57348	-6.50055	2.23e-10	2.25e-09	12.6337
POLR2J	0.402808	4.90089	6.50024	2.24e-10	2.25e-09	12.6319
SNCA	-0.220202	0.403145	-6.49466	2.31e-10	2.32e-09	12.599
CCDC117	-0.177561	0.882261	-6.49392	2.32e-10	2.33e-09	12.5946
GNPTAB	-0.301292	2.84063	-6.49257	2.34e-10	2.35e-09	12.5866
PUS1	0.340184	3.21673	6.49175	2.35e-10	2.36e-09	12.5818
PTPRE	-0.2547	2.02423	-6.49149	2.36e-10	2.36e-09	12.5802
TTLL2	0.152115	0.344266	6.49132	2.36e-10	2.37e-09	12.5792
PAM	-0.427997	3.63121	-6.48977	2.38e-10	2.39e-09	12.5701
DHRS12	0.337483	2.13131	6.48939	2.39e-10	2.39e-09	12.5678
IL21	-0.0603563	0.0430607	-6.48709	2.42e-10	2.42e-09	12.5543
SAYSD1	0.244724	3.036	6.48614	2.44e-10	2.44e-09	12.5486
GLIS2	-0.465303	1.74477	-6.4857	2.44e-10	2.44e-09	12.546
HDAC9	-0.198402	0.337053	-6.48262	2.49e-10	2.49e-09	12.5279
SCN9A	-0.151725	0.204436	-6.48226	2.49e-10	2.49e-09	12.5258
STX12	-0.314627	3.64041	-6.48197	2.5e-10	2.49e-09	12.5241
ZNF436	-0.258825	2.01915	-6.48176	2.5e-10	2.49e-09	12.5228
RABEP2	0.32949	3.12898	6.48124	2.51e-10	2.5e-09	12.5197
PRICKLE1	-0.183465	0.326405	-6.47912	2.54e-10	2.53e-09	12.5073
TPP1	-0.31135	5.0861	-6.4776	2.56e-10	2.55e-09	12.4983
HEXA	-0.260784	2.43731	-6.47654	2.58e-10	2.57e-09	12.4921
BAG2	-0.483904	1.42389	-6.47356	2.63e-10	2.61e-09	12.4745
GPT2	0.413596	3.70861	6.46974	2.69e-10	2.67e-09	12.452
YAE1	0.449618	3.27127	6.469	2.7e-10	2.69e-09	12.4476
SMAD4	-0.311123	2.17185	-6.46649	2.74e-10	2.72e-09	12.4329
FBXO39	-0.0746797	0.0910224	-6.4662	2.75e-10	2.73e-09	12.4311
PIK3C3	-0.228076	1.34935	-6.4634	2.79e-10	2.77e-09	12.4147
POU5F1B	0.501156	1.20724	6.45946	2.86e-10	2.84e-09	12.3915
PER1	-0.41571	2.01457	-6.45519	2.93e-10	2.91e-09	12.3664
TM9SF4	0.363257	5.08276	6.44918	3.04e-10	3.02e-09	12.3311
CC2D1A	0.394419	4.21177	6.44875	3.05e-10	3.02e-09	12.3286
TRAF1	-0.283492	1.52455	-6.4486	3.05e-10	3.02e-09	12.3277
DECR2	0.385164	3.13285	6.4477	3.07e-10	3.04e-09	12.3224
VCL	-0.353871	4.13217	-6.44597	3.1e-10	3.07e-09	12.3122
ST3GAL1	-0.533517	1.94079	-6.44507	3.12e-10	3.08e-09	12.307
NCK1	-0.270645	2.97662	-6.44467	3.13e-10	3.09e-09	12.3046
MREG	-0.308706	2.23416	-6.44354	3.15e-10	3.11e-09	12.298
IDO2	-0.0370348	0.0453307	-6.44295	3.16e-10	3.12e-09	12.2946
PATL2	-0.136699	0.296637	-6.4401	3.21e-10	3.17e-09	12.2778
CEL	1.22613	2.46422	6.43909	3.23e-10	3.19e-09	12.2719
PAM16	0.276537	2.4255	6.43844	3.25e-10	3.2e-09	12.2681
AMACR	0.49184	2.23043	6.43666	3.28e-10	3.23e-09	12.2576
AAR2	0.35264	4.35535	6.43339	3.35e-10	3.29e-09	12.2385
SMTNL1	-0.200474	0.241917	-6.4321	3.37e-10	3.32e-09	12.2309
CCDC24	0.340754	2.13527	6.43204	3.37e-10	3.32e-09	12.2305
CAP1	-0.25911	6.72204	-6.43025	3.41e-10	3.35e-09	12.2201
SS18L2	0.271898	3.77732	6.42995	3.42e-10	3.36e-09	12.2184
RPS21	0.587222	9.4552	6.42982	3.42e-10	3.36e-09	12.2176
CSF2	-0.431868	0.724739	-6.42932	3.43e-10	3.37e-09	12.2146
OGFRL1	-0.39126	1.42042	-6.42883	3.44e-10	3.37e-09	12.2118
RPL14	0.333885	6.27923	6.42636	3.49e-10	3.42e-09	12.1973
IRF2	-0.249765	3.8268	-6.42564	3.5e-10	3.43e-09	12.1931
[truncated: 17,598 more rows]
