# Supplementary material for: Molecular Patterns Based on Immunogenomic Signatures Stratify the Prognosis of Colon Cancer
Source: Front Bioeng Biotechnol. 2022 Feb 14;10:820092. doi: 10.3389/fbioe.2022.820092 (PMC8884696; doi:10.3389/fbioe.2022.820092)
Supplement: Supplementary file 3 [file Table1.xlsx]

## Sheet: Supplementary  table 1
	TCGA.DM.A288.01A	TCGA.QL.A97D.01A	TCGA.CM.6164.01A	TCGA.G4.6299.01A	TCGA.F4.6463.01A	TCGA.AZ.4615.01A	TCGA.AA.3549.01A	TCGA.CM.4752.01A	TCGA.DM.A1D9.01A	TCGA.AA.3688.01A	TCGA.AA.3854.01A	TCGA.A6.3809.01A	TCGA.CM.6165.01A	TCGA.CM.4751.01A	TCGA.A6.5659.01A	TCGA.AA.3494.01A	TCGA.CM.4750.01A	TCGA.AZ.4682.01B	TCGA.G4.6625.01A	TCGA.DM.A0XF.01A	TCGA.AA.3949.01A	TCGA.AA.3848.01A	TCGA.CA.6715.01A	TCGA.AA.3818.01A	TCGA.AA.3710.01A	TCGA.AA.3950.01A	TCGA.AA.A00N.01A	TCGA.A6.6138.01A	TCGA.DM.A28E.01A	TCGA.D5.6538.01A	TCGA.AA.A00K.01A	TCGA.AA.3715.01A	TCGA.AA.3506.01A	TCGA.AU.3779.01A	TCGA.CK.5916.01A	TCGA.QG.A5Z1.01A	TCGA.A6.2685.01A	TCGA.AA.A00W.01A	TCGA.CK.5914.01A	TCGA.A6.2686.01A	TCGA.CA.5255.01A	TCGA.A6.A5ZU.01A	TCGA.NH.A50V.01A	TCGA.QG.A5YX.01A	TCGA.A6.2677.01A	TCGA.CA.6717.01A	TCGA.A6.6649.01A	TCGA.NH.A6GC.01A	TCGA.AA.3562.01A
Activated B cell	-0.34998	-0.111731	-0.244272	-0.192306	-0.228631	-0.205045	-0.173792	-0.157443	-0.347556	-0.211457	-0.248391	-0.145292	-0.18692	-0.0949629	-0.247078	-0.255438	-0.176343	-0.289276	-0.000453945	-0.318946	-0.0435226	-0.254022	-0.344732	-0.218709	-0.119287	-0.233629	-0.299254	-0.0996479	-0.323917	-0.332225	-0.216812	-0.13886	-0.143362	-0.158404	-0.131604	-0.275636	-0.106768	-0.223412	-0.277125	-0.097302	-0.32773	-0.123759	-0.191587	-0.262369	-0.27146	0.00848247	-0.139701	-0.233015	-0.155693
Activated CD4 T cell	0.117304	0.296419	0.187265	0.257751	0.120776	0.319017	0.142578	0.170885	0.148108	0.158711	0.116169	0.429053	0.126051	0.24908	0.157379	0.120289	0.159086	0.145766	0.27466	0.171484	0.339253	0.0513662	0.13863	0.160578	0.347145	0.280366	0.126055	0.269283	0.0947939	0.0547688	0.177271	0.23465	0.127996	0.216746	0.296214	0.101181	0.0815725	0.17476	0.237555	0.275012	0.151283	0.0855734	0.146719	0.20111	0.171445	0.274724	0.194904	0.00529567	0.136528
Activated CD8 T cell	0.0879396	0.303787	0.230972	0.353437	0.249537	0.434915	0.26214	0.328112	0.157846	0.216585	0.194724	0.335609	0.192306	0.31848	0.171658	0.230999	0.26968	0.237652	0.363124	0.233247	0.445097	0.217513	0.148113	0.238496	0.42789	0.376546	0.193134	0.360557	0.15032	0.104302	0.232405	0.36588	0.282249	0.272669	0.372733	0.115274	0.265466	0.218383	0.273542	0.453615	0.18268	0.232856	0.224392	0.17556	0.194894	0.319887	0.209479	0.179549	0.231015
Activated dendritic cell	0.0735085	0.208122	0.165043	0.201644	0.107586	0.234139	0.213075	0.213053	0.107372	0.155887	0.178895	0.280652	0.168245	0.186935	0.123705	0.160625	0.156579	0.154232	0.218057	0.170724	0.29897	0.151931	0.112903	0.171163	0.308847	0.306612	0.177195	0.252136	0.0936415	0.0522756	0.153044	0.265655	0.204537	0.213273	0.221222	0.131759	0.211086	0.144078	0.166721	0.233042	0.137487	0.153149	0.214016	0.156153	0.0939181	0.208621	0.191295	0.111307	0.139188
CD56bright natural killer cell	0.260186	0.272283	0.271986	0.279628	0.299405	0.272646	0.310833	0.27867	0.288154	0.274052	0.258436	0.254815	0.292253	0.262793	0.271596	0.304672	0.258833	0.26783	0.282024	0.280007	0.274547	0.275865	0.27537	0.282288	0.250201	0.288153	0.279947	0.318839	0.279112	0.249809	0.248847	0.286507	0.261626	0.302557	0.264134	0.274586	0.26006	0.291546	0.287116	0.256309	0.277097	0.257405	0.268002	0.25446	0.275561	0.279935	0.238086	0.267572	0.287556
CD56dim natural killer cell	0.350314	0.34269	0.355362	0.372107	0.348161	0.40592	0.396064	0.382928	0.333107	0.371474	0.394452	0.360302	0.352024	0.376851	0.311774	0.380069	0.402374	0.352312	0.376949	0.336466	0.375534	0.452954	0.331333	0.396566	0.365442	0.354122	0.402301	0.36612	0.327091	0.376123	0.417586	0.470917	0.438638	0.401405	0.336629	0.341747	0.407412	0.358441	0.313297	0.422613	0.354467	0.402258	0.31072	0.379078	0.343613	0.346956	0.418274	0.42907	0.394038
Central memory CD4 T cell	0.449075	0.470571	0.461738	0.547456	0.484978	0.536913	0.471776	0.466587	0.436152	0.44454	0.482145	0.491149	0.480414	0.50066	0.433947	0.427723	0.431602	0.426843	0.523085	0.445268	0.540156	0.445426	0.400845	0.463493	0.527323	0.522158	0.501459	0.514347	0.398648	0.419617	0.458362	0.548839	0.471033	0.500754	0.511958	0.459958	0.518151	0.413556	0.450189	0.510923	0.429163	0.501897	0.491732	0.418538	0.423725	0.519761	0.524849	0.491262	0.470352
Central memory CD8 T cell	0.270512	0.248089	0.299808	0.318159	0.299791	0.37802	0.310193	0.307058	0.254387	0.27392	0.337661	0.345165	0.327643	0.317457	0.292976	0.297453	0.26556	0.27808	0.352261	0.272915	0.394364	0.289483	0.284546	0.331709	0.397236	0.421295	0.388737	0.374363	0.225301	0.296303	0.280913	0.378409	0.329298	0.309981	0.402391	0.289165	0.401306	0.260188	0.288627	0.387044	0.298334	0.298232	0.317663	0.288261	0.282927	0.380192	0.354778	0.280545	0.291189
Effector memeory CD4 T cell	0.0650823	0.0592321	0.0785509	0.12068	0.10361	0.113233	0.0708537	0.0946002	0.0446337	0.068818	0.0523278	0.118749	0.133138	0.114039	0.110728	0.0712483	0.0516612	0.0897938	0.107074	0.087199	0.1388	-0.0117262	0.0778016	0.0551588	0.111569	0.141853	0.108863	0.153655	0.065051	0.0615462	0.0412096	0.0646196	0.0633098	0.0714541	0.122072	0.103842	0.0954942	0.0345481	0.112603	0.115947	0.0444638	0.0993801	0.0874086	0.0864684	0.0694905	0.174267	0.109915	0.0286594	0.0734072
Effector memeory CD8 T cell	-0.0288	0.119278	0.0890957	0.213511	0.0495407	0.226411	0.0585919	0.133342	-0.0206806	0.0525471	0.0622149	0.263661	0.100319	0.171195	0.00672715	0.0234621	0.0249856	-0.0125026	0.201631	0.0639524	0.269553	0.0727038	-0.0760763	0.0253237	0.307424	0.19962	0.124818	0.200329	-0.0476453	-0.0567478	0.0609978	0.292295	0.130215	0.157901	0.234314	0.0641047	0.172133	0.0128281	0.086788	0.223971	0.0505385	0.130063	0.154244	0.0383653	-0.0162654	0.209248	0.126346	0.0513804	0.0776077
Eosinophil	-0.103459	0.00516037	-0.126957	-0.142117	-0.0748288	-0.117653	-0.0328841	-0.109353	-0.0869426	-0.145807	-0.137844	-0.0953012	-0.109569	-0.0472416	-0.0924576	-0.152398	-0.117331	-0.0489269	-0.0424986	-0.10869	-0.0992813	-0.138584	-0.120483	-0.0913895	-0.10319	-0.0835556	-0.145711	-0.0677834	-0.113759	-0.142052	-0.12755	-0.0787971	-0.106828	-0.0719252	-0.140046	-0.0644046	-0.0193827	-0.0581071	-0.0371459	-0.0767179	-0.163093	-0.0250126	-0.0825974	-0.121272	-0.182305	-0.0511541	-0.118472	-0.100176	-0.11563
Gamma delta T cell	0.236747	0.236981	0.287882	0.323156	0.28166	0.313704	0.297686	0.312288	0.246451	0.283469	0.295401	0.331871	0.27726	0.338361	0.257536	0.27752	0.291642	0.295559	0.331852	0.282925	0.347931	0.248168	0.23923	0.309397	0.380336	0.379494	0.337163	0.346947	0.183907	0.227891	0.299848	0.37915	0.324097	0.293697	0.295546	0.263973	0.372125	0.248654	0.283948	0.361901	0.256971	0.295023	0.235621	0.265159	0.269664	0.329178	0.279351	0.187811	0.322395
Immature B cell	-0.166946	-0.0128446	-0.110661	0.0022088	-0.11365	0.0213351	-0.0918682	-0.0384212	-0.184294	-0.111395	-0.0928	0.0685269	-0.0472497	-0.0109442	-0.0968319	-0.151184	-0.123686	-0.186208	0.0813879	-0.162079	0.0934338	-0.163374	-0.237303	-0.0889779	0.0775898	0.0280085	-0.107259	0.0428402	-0.215235	-0.259508	-0.126375	0.0207407	-0.0687295	-0.00470215	0.0489382	-0.138057	0.00539954	-0.145445	-0.116474	0.0647957	-0.144421	0.0215846	-0.0459941	-0.159199	-0.166976	0.0915799	-0.0258488	-0.151058	-0.0748222
Immature dendritic cell	0.182374	0.229009	0.243548	0.292006	0.258802	0.233711	0.233086	0.234063	0.274596	0.251048	0.293067	0.327216	0.269633	0.264644	0.226226	0.319623	0.217916	0.284409	0.251523	0.272271	0.317038	0.22098	0.251577	0.212288	0.376217	0.302144	0.299273	0.256763	0.217303	0.25392	0.265185	0.294212	0.274364	0.288294	0.28042	0.229681	0.270963	0.247512	0.228039	0.318409	0.248492	0.256556	0.3166	0.246625	0.259775	0.316271	0.296115	0.234049	0.282842
Macrophage	-0.118574	-0.0543058	-0.0638956	0.0260945	-0.0315606	0.0285623	-0.0436474	0.0258573	-0.106422	-0.0512328	-0.00795097	0.0692261	0.00311784	-0.020917	-0.0729673	-0.0843981	-0.0995189	-0.0536434	0.0450548	-0.0782332	0.170578	-0.0192559	-0.12033	-0.0536182	0.117149	0.122178	0.0487847	0.054637	-0.125645	-0.125218	-0.0478568	0.114843	0.0376835	0.0117142	0.0369439	-0.060386	0.104793	-0.0837031	-0.0870482	0.11913	-0.104072	0.0468507	-0.0128108	-0.0695607	-0.120689	0.0600307	-0.0483036	-0.0528868	-0.00792339
Mast cell	-0.0981384	-0.0505532	-0.0685074	-0.0295471	-0.0442534	0.0341542	0.0345913	-0.0265606	-0.0991634	-0.0511084	-0.00562875	0.0434118	-0.0103369	0.00768199	-0.0194836	-0.00713742	-0.0711874	-0.0482249	0.0524597	-0.1136	0.093599	-0.0688212	-0.127026	-0.0767578	0.0141174	0.0870564	-0.0495607	0.0326305	-0.0983787	-0.0939353	-0.0178642	0.0893141	0.00416142	-0.0406335	-0.0170102	-0.0692679	0.154072	-0.146689	-0.0879886	0.102862	-0.0369666	-0.0518332	-0.0632388	-0.0952222	-0.053704	0.107121	0.0545296	-0.147767	0.0136137
MDSC	0.111936	0.238883	0.179306	0.344876	0.235968	0.371857	0.265183	0.306896	0.119083	0.205699	0.267202	0.386368	0.255644	0.302457	0.138275	0.181847	0.185951	0.154749	0.386084	0.177144	0.475542	0.219795	0.0854921	0.186141	0.464214	0.475455	0.346844	0.398788	0.0704325	0.026444	0.201099	0.448994	0.317538	0.298939	0.398157	0.169417	0.396932	0.149012	0.169914	0.462739	0.0869103	0.326249	0.32795	0.0694789	0.0777866	0.421932	0.293997	0.195478	0.25503
Memory B cell	0.0352085	0.120327	0.121099	0.12404	0.121269	0.129675	0.106741	0.0922689	0.0921137	0.112953	0.0930144	0.0936199	0.126538	0.0910137	0.158078	0.080461	0.108034	0.0954228	0.110179	0.0816561	0.0914787	0.0917387	0.152941	0.111874	0.103119	0.108436	0.0930217	0.132116	0.110452	0.123814	0.104593	0.0833131	0.0823936	0.0899223	0.129391	0.147641	0.0821506	0.0870156	0.120586	0.0856711	0.0861903	0.125244	0.0494049	0.150971	0.139999	0.124255	0.131923	0.0371011	0.110306
Monocyte	0.349266	0.366744	0.354253	0.357543	0.338647	0.380607	0.387363	0.363996	0.353043	0.357649	0.3734	0.359577	0.389953	0.373989	0.338882	0.360807	0.371879	0.383423	0.396956	0.393809	0.397039	0.38822	0.364633	0.387024	0.390673	0.393587	0.367834	0.391372	0.370302	0.408298	0.377608	0.423343	0.396478	0.380066	0.378692	0.344368	0.412899	0.388089	0.345079	0.369569	0.411555	0.389789	0.358617	0.377065	0.342931	0.385546	0.384492	0.350356	0.377329
Natural killer cell	0.182107	0.241139	0.277454	0.297655	0.291323	0.286928	0.254936	0.275974	0.193896	0.228957	0.213889	0.283999	0.286318	0.25585	0.24776	0.219648	0.233067	0.208676	0.302083	0.227175	0.331325	0.219752	0.212382	0.238403	0.306637	0.3081	0.279359	0.329992	0.171365	0.194019	0.240711	0.30473	0.264333	0.28418	0.312351	0.299861	0.314638	0.179956	0.268271	0.286747	0.191223	0.293024	0.297471	0.173039	0.178645	0.30808	0.281345	0.258801	0.244098
Natural killer T cell	0.0230964	0.0452062	0.0486237	0.120477	0.0511581	0.105961	0.098218	0.0588929	0.0433845	0.0292212	0.0303879	0.132806	0.0691919	0.0894108	0.0285679	0.046097	0.0509674	0.0473539	0.108838	0.0723978	0.156966	0.0868313	-0.00576488	0.0336777	0.137877	0.117312	0.0782036	0.126021	-0.0320226	0.008571	0.0677729	0.177418	0.0608189	0.0747786	0.107946	0.0570352	0.141511	0.00116866	0.0870671	0.148957	0.0262741	0.0974749	0.0870944	0.0137115	0.0150664	0.134379	0.0829654	0.0592938	0.0790219
Neutrophil	-0.203109	-0.238662	-0.251599	-0.261462	-0.338286	-0.197897	-0.132352	-0.180208	-0.30365	-0.149321	-0.154607	-0.0792834	-0.148608	-0.169984	-0.242494	-0.170505	-0.24462	-0.153058	-0.216286	-0.175323	-0.0688289	-0.211314	-0.215249	-0.181199	0.0762931	0.0454828	-0.0852235	-0.180434	-0.265396	-0.238755	-0.158661	0.0019423	-0.0872582	-0.151971	-0.211949	-0.344752	-0.107809	-0.141313	-0.257962	-0.14178	-0.103283	-0.200408	-0.244305	-0.177454	-0.289547	-0.220065	-0.0918004	-0.20041	-0.196853
Plasmacytoid dendritic cell	0.299696	0.276941	0.358523	0.316061	0.360696	0.258332	0.334789	0.353988	0.303847	0.339168	0.326892	0.301064	0.352385	0.322771	0.295037	0.352184	0.307387	0.293637	0.369477	0.299826	0.340327	0.280703	0.318858	0.296444	0.364755	0.396508	0.341858	0.346304	0.261465	0.307923	0.331098	0.350664	0.317699	0.352657	0.317087	0.346957	0.387004	0.271291	0.276137	0.340438	0.287674	0.365756	0.33287	0.292646	0.261283	0.339181	0.325594	0.341981	0.354058
Regulatory T cell	0.0114327	0.0791701	0.0741703	0.259298	0.125467	0.20947	0.152032	0.12214	0.0204197	0.0985242	0.111487	0.281872	0.192355	0.126514	0.143391	0.133402	0.096704	0.0458529	0.280014	0.0591507	0.269954	0.109894	0.0313732	0.105898	0.266148	0.34704	0.211841	0.285621	-0.021202	-0.00987645	0.122308	0.337986	0.176793	0.188	0.246415	0.0903533	0.271325	0.0426846	0.091341	0.291662	-0.00931152	0.168461	0.123278	0.0150764	0.034033	0.305695	0.141972	-0.00352171	0.133331
T follicular helper cell	0.0604945	0.0714285	0.068472	0.155312	0.111252	0.117368	0.115398	0.109433	0.0519664	0.0686168	0.105448	0.14799	0.122502	0.129243	0.0632691	0.0772619	0.0705278	0.0688055	0.140284	0.0965042	0.186325	0.0832445	0.00972555	0.081949	0.21235	0.188706	0.12454	0.166501	0.0119099	0.047609	0.0763346	0.209522	0.122778	0.103243	0.153256	0.100624	0.180487	0.0365183	0.0599698	0.201818	0.0762542	0.117595	0.0702302	0.0343579	0.054786	0.183957	0.100296	0.0509272	0.106639
Type 1 T helper cell	0.0242337	0.0893118	0.0771737	0.130005	0.0975731	0.139861	0.112564	0.10515	0.0259062	0.0667558	0.0713148	0.13844	0.0968809	0.123826	0.0541832	0.0894681	0.0880244	0.0660074	0.144563	0.0728188	0.194744	0.0784671	0.0434665	0.0883973	0.18866	0.173193	0.141475	0.152782	0.0223284	0.0306566	0.0966663	0.200854	0.121438	0.130773	0.171686	0.0462299	0.15289	0.0495343	0.0816754	0.149463	0.0663082	0.148554	0.114994	0.0404287	0.0792802	0.15665	0.108041	0.00963192	0.0823406
Type 17 T helper cell	0.00262592	0.0064053	-0.027063	0.0430061	0.012703	0.0513413	0.078235	0.0978211	0.0672574	0.0183924	0.126442	0.0587209	0.00709961	0.0242678	-0.0227433	0.101632	0.0251455	0.0254041	0.0574578	0.0625552	0.076386	0.0195314	0.0117173	0.0508482	0.0810976	0.0574844	0.0829408	0.0834131	0.0292873	-0.0206066	0.0935126	0.0521997	0.115386	0.0316106	0.0148734	0.00711279	0.0999556	0.110267	-0.0547829	0.0162022	0.0716269	0.00900275	0.0908092	0.0466695	-0.026428	-0.00498549	0.0179433	0.0627159	0.0628497
Type 2 T helper cell	0.0547287	0.0430352	-0.0290989	0.144267	0.0688639	0.170662	0.00855149	-0.012132	0.0670291	0.00120855	0.0825331	0.17514	0.0340271	0.085671	0.0345692	0.0684959	-0.0414745	0.0156836	0.0448563	0.0344687	0.147417	-0.0490245	0.0138339	0.0386042	0.159301	0.164502	0.051965	0.0650188	0.0234802	0.0781762	0.0457657	0.129758	0.0452969	0.0555242	0.138128	-0.029584	0.0245738	0.0425778	0.00856837	0.0596763	0.136443	-0.0248526	0.0584697	0.0299999	0.0440426	0.120554	0.156947	0.00241379	-0.0344655
[truncated: 380 more columns]
